# Supplementary material for: An improved method for the molecular identification of single dinoflagellate cysts
Source: PeerJ. 2017 Apr 26;5:e3224. doi: 10.7717/peerj.3224 (PMC5408718; doi:10.7717/peerj.3224)
Supplement: Appendix S1 [file peerj-05-3224-s001.fas]

>gi|2897959|gb|AF022155.1|AF022155_Gonyaulax_spinifera_18S_ribosomal_RNA_gene_complete_sequence
TAAGCCATGCATGTCTCAGAATAAGCTTTTCATGGCAAGTCTGCGAATGGCTCATTAAACCAGTTATAGTTTCATTGGTTGTTGGTGCTTACATGGATACCTGTGGTAATTCTATAGCTAATACATGATTGCATACCCGACTTTCCGGAAGGGTTGTGCTTATCAGCTCCAGAACCATTCCTGGCATTGCCAGGTTCTTTGGTGATCTATGGTAAGTGTGCGGATCACATGGCTGCTGCTGGTGATTTGTCTTTTAAGTTTCTGACCTATCAGCTTTCGACGGGAAGGTATTGGCTTCCCGTGGCAATGACGGGTAACGGAGAATTAGGGTTTGATTCCGGAGAGGGAGCCTGAGGAATGGCTACCACATCTAAGGAAGGCAGCAGGCGCGCAAATTACCCAATCTTGATACGAGGAGGTAGTGACAAGAAATAACAATACAGGGCATCCATGTCTTGTAATTGGAATGGGCTGAATTTAAATATTTCTGCGAGTATCAATTGGAGGGCAAGTCTGGTGCCAGCAGCCGCGGTAATTCCAGCTCCAACAGCGTATATTAAAGTTGTTGCGGTTAAAAAGCTCGTAGTTGGACTTCTGCTGAGGATGACCGGTCCGCCCTCTGGGTGAGAATCTGGCTTTGCCTTGGCATCTTCTTGGGCAGCACTATTGCACTTGACTGTGTGGTGTGGTGTCCAAGTCTTTTACTTTGAGGAAATCAGAGTGCTTCCAGCAGGCAAATGTCTTGAATACATTAGCATGGAATAATGAGATAAGACCCCGGTTTTATTTTGTTGGTTTTTAGAAGCGAGGTAATGATTGATAGGGATAGTTGGGGGCATTTGTATTTAACTGTCAGAGGTGAAATTCTTGGATTTGTTAAAGACAAACTATTGCGAAAGCATTTGCCAAGGATGTTTTCTTTGATCAAGAACGAAAGTTAGGGGATCGAAGACGATCAGATACCGTCCTAGTCTTAACCATAAACTATGCCGACTAGAAATTGGAGGTCGTTATGCACATGATTCCTTCAGCATCTTATGAGAAATCAAAGTCTTTGGGTTCCGGGGGGAGTATGGTCGCAAGGCTGAAACTTAAAGGAATTGACGGAAGGGCACCACCAGGAGTGGAGCCTGCGGCTTAATTTGACTCAACACGGGGAAACTCACCAGGTCCAGACATAGTAAGGATTGACAGATTGATAGCTCTTTCTTGATTTTATGGGTGGTGGTGCATGGCCGTTCTTAGTTGGTGGAGTGATTTGTCTGGTTAATTCCGTTAACGAACGAGACCTTAACTTGCTAAATAGTTACATGTAATTCCGGTTATGTGGGCAACTTCTTAGAGGGACTTTGTGTGTCTAACGCAAGGAAGTTTGAGGCAATAACAGGTCTGTGATGCCCTTAGATGTTCTGGGCTGCACGCGCGCTACACTGATGTGCTCAACAAGCTCTGACCTTGCTTGGAAAGGCTGGGTAATCTTTTGAAATCACATCGTGATGGGGGTCGATTATTGCAATTATTAATCTTGAACGAGGAATTCCTAGTAAACTCGAGTCATCAGCTCGTGTTGATTACGTCCCTGCCCTTTGTACACACCGCCCGTCGCTCCTACCGATTGAATGATCCGGTGAATAGTTTGGACTGTAGCAGTGCCCAGCTTGCTGGATGCGGCCTTGGAAAATTTTATGAACCTTATCACTTAGAGGAAGGAGAAGTCGTAACAAGGTTT---------------------------------
>gi|359385214|emb|FR865625.1|_Gonyaulax_spinifera_genomic_DNA_containing_18S_rRNA_gene_ITS1_5.8S_rRNA_gene_ITS2_28S_rRNA_gene_culture_collection_CCAP_1118/2
TAAGCCATGCATGTCCCAGAATAAGCTTTTCATAACAAATCTGCGAATGGCTCATTAAAACAGTTATAGCTTCATTGATTGTTGTTTTTACATGGATACCTTTGGTAATTCTATAGCTAATACATGCGTCCAAACCCAACTTCTCGGAAGGGTTATGCTTATTAGTTCCAGAACCATCTCAAGCTCTGCTTGGACCTTTGTTGATTTATGATAAGTGAATGAATCATGTGGCTTCAGCTGGTGATGCATCATGTAAGTTTCTGACCTATCAGCTTCCGACGGTAAGGTATTGGCTTCCCGTGGCTATGACGGGTAACGGAGAATTAGGGTTTGATTCCGGAGAGGGAGCCTGAGAAACGGCTACCACATCTAAGGAAGGCAGCAGGCGCGCAAATTACCCAATCCTGACACAGGGAGGTAGTGACAAGAAATAACAATACAGGGCATCCATGTCTTGTAATTGGAATGAATCAAACTTAAATATCTTTATGAGTATCCATTGGAGGGCAAGTCTGGTGCCAGCAGCCGCGGTAATTCCAGCTCCAATAGCGTATATTAAAGTTGTTGCGGTTAAAAAGCTCGTAGTTGGAATTCTGCTGAGGACAACTGGTCCGCCCTCTGGGTGAGTATCTGGTCTGGCCTTGGCATCTTCTTGGGTAACACAGTTGCACTTGATTGTGTGGTGTGGAACTCAAGGCTTTTACTTTGAGGAAATCAGAGTGCTTCCAGCAGGCTACTGCCTTGAATACATTAGCATGGAATAATAACATAAGGCTTTGGTTTTATTTTGTTGGTTTTTAGAATTGAAGTAATGATTAATAGGGATAGTTGGGGGCATTTGTATTTAACTGTCAGAGGTGAAATTCTTGGATTTGTTAAAGACAAACTACTGCGAAAGCATTTGCCAAGGATGTTTTCTTTGATCAAGAACGAAAGTTAGGGGATCGAAGACGATCAGATACCGTCCTAGTCTTAACCATAAACTATGCCAACTAGAGATTGGAGGTCGTTATGCACACGATTCCTTCAGCATCCTATGAGAAATCAAAGTCTTTGGGTTCCGGGGGGAGTATGGTCGCAAGGCTGAAACTTAAAGGAATTGACGGAAGGGCACCACCAGGAGTGGAGCCTGCGGCTTAATTTGACTCAACACGGGGAAACTTACCAGGTCCGGACATAGTAAGGATTGACAGATTGATAGCTCTTTCTTGATTCTATGGGTGGTGGTGCATGGCCGTTCTTAGTTGGTGGAGTGATTTGTCTGGTTAATTCCGTTAACGAACGAGACCTTAACCTGCTAAATAGTTACATGTAACTTCGGTTATGTGGGCAACTTCTTAGAGGGACTTTGTGTGTCTAACACAAGGAAGTTTGAGGCAATAACAGGTCTGTGATGCCCTTAGATGTTCTGGGCTGCACGCGCGCTACACTGATGTGCTCAACAAGTCTTTGCCTTGCTTGGAAAAGTTGGGTAATCTTTTGAAGATACATCGTGATGGGGGTCGATTATTGCAATTATTAATCTTGAACGAGGAATTCCTAGTACACTCGAGTCATCAGCTCGTGTTGATTACGTCCCTGCCCTTTGTACACACCGCCCGTCGCTCCTACCGATTGAGTGATCCGGTGAATCATTCGGACTGTGGCTTCATTCAGTCATGTTTGTTGCTGTGGAAAGTTTCATGAACCTTATCACTTAGAGGAAGGAGAAGTCGTAACAAGGTTT------------------------------------
>gi|60116762|gb|AY775287.1|_Gonyaulax_polygramma_strain_GS0209_18S_ribosomal_RNA_gene_partial_sequence
TAAGCCATGCATGTTTCAGACTAAGCTCTTCATAACAAATCTGTGAATGGCTCATTATAACAGTTATAGTATCATTGGCTGTTGCTTCTTACATGGATACCTGTGGTAATTCTATAGCTAATACATGCTTGCAAACCCGACTTATTGGAAGGGTTGTCCTTGTTAGTTCCAGAACCAATCCTAGCTCTGCTAGGCCACTTGGTGATTTATGAGAAGGAAATGAATCACATAGCTGCTGCTGGTGATGCATCTTTTCAGTTTCTGACCTATCAGCTTTCGATGGGAAGGTATTGGCTTCCTGTGGCAATGACGGGTAACGGAGAATTAGGGTTTGATTCCGGAGAGGGAGCCTGAGGAATGGCTACCACATCTAAGGAAGGCAGCAGGCGCGCAAATTACCCAATCTTGACACAAGGAGGTAGTGACAAAAAATAACAATACAGGGCATCCATGTCTTGTAATTGGAATGGGCTGAACAAAAATATTTTTGCGAGTACCCATTGGAGGGCAAGTCTGGTGCCAGCAGCCGCGGTAATTCCAGCTCCAATAGCGTATATTAAAGTTGTTGCGGTTAAAAAGCTCGTAGTTGGATTTCTGCTGGGGACAACTGGTCTGCCTACTGGGTAAGTATTTGTGTGTCTCAAGCATGTTCTTGGACGACACTTCTGCACTTGACTGTGTGGTGTGATCTCCAAGGTTGTTACTTTGAGGAAATCAGAGTGCTTCCAGCAGGCAAATGTTTTGAATACATTAGCATGGAATAATAAGATGAGACTTCGGTTTTATTTTGTTGGTTTTTAAAAGTGAAGTAATGATTGACAGGGATAGTTAGGGGCATTTGTATTCAACTGTCAGAGGTGAAATTCTTGGATTTGTTAAAGACAAACAACTGCGAAAGCATTTGCCAAGGATGTTTTTTTTGATCAAGAACGAAAGTTAGGGGATCGAAAACGATCAGATACCGTCCTAGTCTTAACTATAAACTATGCCAACCAAAAATTGGAGGTTGTTATGTGTACGACTCCTTCAGCACCTTATGAGAAATCAAAGTCTTTGGGTTCCGGGGGGAGTATGGTCGCAAGGCTGAAACTTAAAGGAATTGACGGAAGGGCACCACCAGGAGTGGAGCCTGCGGCTTAATTTGACTCAACACGGGGAAACTTACCAGGTCCAGACATAGTAAGGATTGACAGATTGATAGCTCTTTCTTGATTCTATGGGTGGTGGTGCATGGCCGTTCTTAGTTGGTGGAGTGATTTGTCTGGTTAATTCCGTTAACGAACGAGACCTTAACTTGCTAAATAGTTACATGTAACTCTGGTTATGTGGGCAACTTCTTAGAGGGACTTTGTGTGTCTAACACAAGGAAGTTTGAGGCAATAACAGGTCTGTGATGCCCTTAGATGTTCTGGGCTGCACGCGCGCTACACTGATGTGCTCAACAAGCATTTACTTTGCTTGGAAAGGCAGGGCAATCTTTAAACATGCGTCGTGATGGGGATTGATTATTGCAATTATTAATCTTGAACGAGGAATTCCTAGTAAACTCGAGTCATCAGCTCGTGTTGATTACGTCCCTGCCCTTTGTACACACCGCCCGTCGCTCCTACCGATTGAATGATCCGGTGAATAATTTGGACTGCTCTATCAATCAGTTTGCTGGAAGATGGTGTGGTAAATCTTATGAGCCTTATCACTTAGAGGAAGGAGAAGTCGTAACAAGGTTT-----------------------------------
>gi|54303995|emb|AJ833631.1|_Gonyaulax_polygramma_partial_18S_rRNA_gene
TAAGCCATGCATGTTTCAGACTAAGCTCTTCATAACAAATCTGTGAATGGCTCATTATAACAGTTATAGTATCATTGGCTGTTGCTTCTTACATGGATACCTGTGGTAATTCTATAGCTAATACATGCTTGCAAACCCGACTTATTGGAAGGGTTGTCCTTGTTAGTTCCAGAACCAATCCTAGCTCTGCTAGGCCACTTGGTGATTTATGAGAAGGAAATGAATCACATAGCTGCTGCTGGTGATGCATCTTTTCAGTTTCTGACCTATCAGCTTTCGATGGGAAGGTATTGGCTTCCTGTGGCAATGACGGGTAACGGAGAATTAGGGTTTGATTCCGGAGAGGGAGCCTGAGGAATGGCTACCACATCTAAGGAAGGCAGCAGGCGCGCAAATTACCCAATCTTGACACAAGGAGGTAGTGACAAAAAATAACAATACAGGGCATCCATGTCTTGTAATTGGAATGGGCTGAACAAAAATATTTTTGCGAGTACCCATTGGAGGGCAAGTCTGGTGCCAGCAGCCGCGGTAATTCCAGCTCCAATAGCGTATATTAAAGTTGTTGCGGTTAAAAAGCTCGTAGTTGGATTTCTGCTGGGGACAACTGGTCTGCCTACTGGGTAAGTATTTGTGTGTCACAAGCATGTTCTTGGACGACACTTCTGCACTTGACTGTGTGGTGTGATCTCCAAGGTTGTTACTTTGAGGAAATCAGAGTGCTTCCAGCAGGCAAATGTTTTGAATACATTAGCATGGAATAATAAGATGAGACTTCGGTTTTATTTTGTTGGTTTTTAAAAGTGAAGTAATGATTGACAGGGATAGTTAGGGGCATTTGTATTCAACTGTCAGAGGTGAAATTCTTGGATTTGTTAAAGACAAACAACTGCGAAAGCATTTGCCAAGGATGTTTTTTTTGATCAAGAACGAAAGTTAGGGGATCGAAGACGATCAGATACCGTCCTAGTCTTAACTATAAACTATGCCAACCAGAGATTGGAGGTTGTTATGTGTACGACTCCTTCAGCACCTTATGAGAAATCAAAGTCTTTGGGTTCCGGGGGGAGTATGGTCGCAAGGCTGAAACTTAAAGGAATGACGGAAGGGCACCACCAGGAGTGGAGCCTGCGGCTTAATTTGACTCAACACGGGGAAACTTACCAGGTCCAGACATAGTAAGGATTGACAGATTGATAGCTCTTTCTTGATTCTATGGGTGGTGGTGCATGGCCGTTCTTAGTTGGTGGAGTGATTTGTCTGGTTAATTCCGTTAACGAACGAGACCTTAACTTGCTAAATAGTTACATGTAACTCTGGTTATGTGGGCAACTTCTTAGAGGGACTTTGTGTGTCTAACACAAGGAAGTTTGAGGCAATAACAGGTCTGTGATGCCCTTAGATGTTCTGGGCTGCACGCGCGCTACACTGATGTGCTCAACAAGCATTTACTTTGCTTGGAAAGGCAGGGCAATCTTTAAACATGCGTCGTGATGGGGATTGATTATTGCAATTATTAATCTTGAACGAGGAATTCCTAGTAAACTCGAGTCATCAGCTCGTGTTGATTACGTCCCTGCCCTTTGTACACACCGCCCGTCGCTCCTACCGATTGAATGATCCGGTGAATAATTTGGACTGCTCTATCAATCAGTTTGCTGGAAGATGGTGTGGTAAATCTTATGAGCCTTATCACTTAGAGGAAGGAGAAGTCGTAACAAGGTTT------------------------------------
>gi|14211768|gb|AF377944.1|_Gonyaulax_polyedra_18S_small_subunit_ribosomal_RNA_gene_partial_sequence_internal_transcribed_spacer_1_5.8S_ribosomal_RNA_gene_and_internal_transcribed_spacer_2_complete_see
TAAGCCATGCATGTCTCAGTATATGCTTGCACATAGTGAACTGCGACTGGCTCATTAAAACAGTTATAGGTTTACTGGTTGACCATTTACATGGATACCTGTGGTAATTCTAGAGCTAATACATGCCCACACACCTGACTTAGTGGAAGGGTTGTGCTTATTAGATTCAAAACCAATACAAGCTTCGCTTGCTCCTTTGGTGATACATAGTGCTTGCATGAATTGCATGGCGCCAGCTGGCTATGCAGCTTTTAAGTTTCTGACCTATCAGCTTCGGATGGTAGGGTATTGGCCTACTATGGCAATGACGGGTAACGGAGAATTAGGGTTCGATTCCGGAGAGGGAGCCTGAGAAATGGCTACCACATCTAAGGAAGGCAGCAGGCGCGCAAATTACCCAATCCTGACACAGGGAGGTAGTGACAAGAAATAACAATACAGGGCATCCATGTCTTGTAATTGGAATGAATATATCATAAACTCCTTTATGAGTATCGATTGGAGGGCAAGTCTGGTGCCAGCAGCCGTGGTAATTCCAGCTCCAATAGCGTATATTAAAGTTGCTGCGGTTAAAAAGCTCGTAGTTGGACTTCTGCTTTAGATGGCCGGTCCGCCCCCTGGGTGAGCATCTGGCTTGTCTTGGGCATCTTCATGGGGAACGAAACTGCACTTGACTGTGTGGGTCGGTAGCCATGATTTTACTTTGAGGAAATCAGAGTGTTTCAAGCAAGCATGCGCCTTGAATACATTAGCATGGAATATTTTTATAGGGCCGTTGTTCTATTTTGTTGGTTTCTAGAATAATGGTAATGGTTGACAGGGATAGTTGGGGGTATTTGTATTTAACTGTCAGAGGTGAAATTCTTGGATTTGTTAAAGACACACTACTGCGAAAGCATTTGCCAAGGATGTTTTCATTGATCAAGAACGAAAGTTAGGGGATCGAAGACGATCAGATACCGTCCTAGTCCTAACCATAAACCATGCCAACTAGAGATTGAAGGTCGTTATTCATATGACTTCTTCGGCACCTTATGAGAAATCAAAGTCTTTGGGTTCCGGGGGGAGTATGGTCGCTGAAACTTAAAAGAATTGACGGAAGGGCACCACCAGGAGTGGACGTGCGGCTTAATTTGACTCAACACGGGGAAACTTACCAGGTCCAGACATAGAAAGGATTGACAGATTGATAGCTCTTTCTTGATTCTATGGGTGGTGGTGCATGGCCGTTCTTAGTTGGTGGATTGATTTGTCTGGTTAATTCCGTTAACGAACGAGACCTTAACCTGCTAAATAGTTACACGTAACCTCGGTTACGCGGGCAACTTCTTAGAGGGACTTTGTGTGTCTAATGCAAGGAAGTTTGAGGCAATAACAGGTCTGTGATGCCCTTAGATGTTCCGGGCTGCACGCGCGCTACCTGACGTGATCAACAAGTTTCAACCTTGCCTGAAAAGGTTTGGTAATCTTTTCAAACTGCGTCGTGATGGGGATAGATTGTTGTAATTATTAATCTTCAACGAGGAATTCCTAGTAAGTGCGAGTCATCAGTTCGTGCTGATTATGTCCCTGCCCTTTGTACACACCGCCCGTCGCTCCTACCGATTGAGTGGTCCGGTGAATAATTCGGACTGCAATGCAATTCAGTTAATGAGTTTGTTGTGGAAAGTTTAGTGAACCTTATCACTTAGAGGAAGGAGAAGTCGTAACAAGGTTT---------------------------------------------
>gi|38707317|emb|AJ415511.1|_Gonyaulax_polyedra_18S_rRNA_gene
TAAGCCATGCATGTCTCAGTATATGCTTGCACATAGTGAAACTGCGACTGGCTCATTAAAACAGTTATAGGTTTACTGGTTGACCATTTACATGGATACCTGTGGTAATTCTAGAGCTAATACATGCCCACACACCTGACTTAGTGGAAGGGTTGTGCTTATTAGATTCAAAACCAATACAAGCTTCGCTTGCTCCTTTGGTGATACATAGTGCTTGCATGAATTGCATGGCGCCAGCTGGCTATGCAGCTTTTAAGTTTCTGACCTATCAGCTTCGGATGGTAGGGTATTGGCCTACTATGGCAATGACGGGTAACGGAGAATTAGGGTTCGATTCCGGAGAGGGAGCCTGAGAAATGGCTACCACATCTAAGGAAGGCAGCAGGCGCGCAAATTACCCAATCCTGACACAGGGAGGTAGTGACAAGAAATAACAATACAGGGCATCCATGTCTTGTAATTGGAATGAATATATCATAAACTCCTTTATGAGTATCGATTGGAGGGCAAGTCTGGTGCCAGCAGCCGCGGTAATTCCAGCTCCAATAGCGTATATTAAAGTTGCTGCGGTTAAAAAGCTCGTAGTTGGACTTCTGCTTTAGATGGCCGGTCCGCCTCTGGGTGAGCATCTGGCTTGTCTTGGGCATCTTCATGGGGAACGAAACTGCACTTGACTGTGTGGGTCGGTAGCCATGATTTTACTTTGAGGAAATCAGAGTGTTTCAAGCAAGCATGCGCCTTGAATACATTAGCATGGAATATTTTTATAGGGCCGTTGTTCTATTTTGTTGGTTTCTAGAATAATGGTAATGGTTGACAGGGATAGTTGGGGGTATTTGTATTTAACTGTCAGAGGTGAAATTCTTGGATTTGTTAAAGACACACTACTGCGAAAGCATTTGCCAAGGATGTTTTCATTGATCAAGAACGAAAGTTAGGGGATCGAAGACGATCAGATACCGTCCTAGTCTTAACCATAAACCATGCCAACTAGAGATTGAAGGTCGTTATTCATATGACTTCTTCGGCACCTTATGAGAAATCAAAGTCTTTGGGTTCCGGGGGGAGTATGGTCGCAAGGCTGAAACTTAAAAGAATTGACGGAAGGGCACCACCAGGAGTGGAGCCTGCGGCTTAATTTGACTCAACACGGGGAAACTTACCAGGTCCAGACATAGAAAGGATTGACAGATTGATAGCTCTTTCTTGATTCTATGGGTGGTGGTGCATGGCCGTTCTTAGTTGGTGGATTGATTTGTCTGGTTAATTCCGTTAACGAACGAGACCTTAACCTGCTAAATAGTTACACGTAACCTCGGTTACGCGGGCAACTTCTTAGAGGGACTTTGTGTGTCTAATGCAAGGAAGTTTGAGGCAATAACAGGTCTGTGATGCCCTTAGATGTTCTGGGCTGCACGCGCGCTACACTGACGTGATCAACAAGTTTCAACCTTGCCTGAAAAGGTTTGGTAATCTTTTCAAACTGCGTCGTGATGGGGATAGATTGTTGTAATTATTAATCTTCAACGAGGAATTCCTAGTAAGTGCGAGTCATCAGTTCGTGCTGATTATGTCCCTGCCCTTTGTACACACCGCCCGTCGCTCCTACCGATTGAGTGGTCCGGTGAATAATTCGGACTGCAATGCAATTCAGTTAATGAGTTTGTTGTGGAAAGTTTAGTGAACCTTATCACTTAGAGGAAGGAGAAGTCGTAACAAGGTTT--------------------------------------
>gi|152003381|gb|EF492507.1|_Gonyaulax_polyedra_isolate_CCMP1738_18S_small_subunit_ribosomal_RNA_gene_partial_sequence
TAAGCCATGCATGTCTCAGTATATGCTTGCACATAGTGAAACTGCGACTGGCTCATTAAAACAGTTATAGGTTTACTGGTTGACCATTTACATGGATACCTGTGGTAATTCTAGAGCTAATACATGCCCACACACCTGACTTAGTGGAAGGGTTGTGCTTATTAGATTCAAAACCAATACAAGCTTCGCTTGCTCCTTTGGTGATACATAGTGCTTGCATGAATTGCATGGCGCCAGCTGGCTATGCAGCTTTTAAGTTTCTGACCTATCAGCTTCGGATGGTAGGGTATTGGCCTACTATGGCAATGACGGGTAACGGAGAATTAGGGTTCGATTCCGGAGAGGGAGCCTGAGAAATGGCTACCACATCTAAGGAAGGCAGCAGGCGCGCAAATTACCCAATCCTGACACAGGGAGGTAGTGACAAGAAATAACAATACAGGGCATCCATGTCTTGTAATTGGAATGAATATATCATAAACTCCTTTATGAGTATCGATTGGAGGGCAAGTCTGGTGCCAGCAGCCGCGGTAATTCCAGCTCCAATAGCGTATATTAAAGTTGCTGCGGTTAAAAAGCTCGTAGTTGGACTTCTGCTTTAGATGGCCGGTCCGCCCTCTGGGTGAGCATCTGGCTTGTCTTGGGCATCTTCATGGGGAACGAAACTGCACTTGACTGTGTGGGTCGGTAGCCATGATTTTACTTTGAGGAAATCAGAGTGTTTCAAGCAAGCATGCGCCTTGAATACATTAGCATGGAATATTTTTATAGGGCCGTTGTTCTATTTTGTTGGTTTCTAGAATAATGGTAATGGTTGACAGGGATAGTTGGGGGTATTTGTATTTAACTGTCAGAGGTGAAATTCTTGGATTTGTTAAAGACACACTACTGCGAAAGCATTTGCCAAGGATGTTTTCATTGATCAAGAACGAAAGTTAGGGGATCGAAGACGATCAGATACCGTCCTAGTCTTAACCATAAACCATGCCAACTAGAGATTGAAGGTCGTTATTCATATGACTTCTTCGGCACCTTATGAGAAATCAAAGTCTTTGGGTTCCGGGGGGAGTATGGTCGCAAGGCTGAAACTTAAAAGAATTGACGGAAGGGCACCACCAGGAGTGGAGCCTGCGGCTTAATTTGACTCAACACGGGGAAACTTACCAGGTCCAGACATAGAAAGGATTGACAGATTGATAGCTCTTTCTTGATTCTATGGGTGGTGGTGCATGGCCGTTCTTAGTTGGTGGATTGATTTGTCTGGTTAATTCCGTTAACGAACGAGACCTTAACCTGCTAAATAGTTACACGTAACCTCGGTTACGCGGGCAACTTCTTAGAGGGACTTTGTGTGTCTAATGCAAGGAAGTTTGAGGCAATAACAGGTCTGTGATGCCCTTAGATGTTCTGGGCTGCACGCGCGCTACACTGACGTGATCAACAAGTTTCAACCTTGCCTGAAAAGGTTTGGTAATCTTTTCAAACTGCGTCGTGATGGGGATAGATTGTTGTAATTATTAATCTTCAACGAGGAATTCCTAGTAAGTGCGAGTCATCAGTTCGTGCTGATTATGTCCCTGCCCTTTGTACACACCGCCCGTCGCTCCTACCGATTGAGTGGTCCGGTGAATAATTCGGACTGCAATGCAATTCAGTTAATGAGTTTGTTGTGGAAAGTTTAGTGAACCTTATCACTTAGAGGAAGGAGAAGTCGTAACAAGGTTT-------------------------------------
>gi|43348819|gb|AY443013.1|_Gonyaulax_verior_small_subunit_ribosomal_RNA_gene_partial_sequence
TAAGCCATGCATGTCTTAGTATGTGCTTCTCTACGGCGAAACTGCGACTGGCTCATTAAAACAGTTTTTGTTTCCTTGGTTATCAATTTGTAAATGGGTATATGTGGAAATCCTGCTTCTATTACGTGCTCACTAACCCAACTTCGTGGAAGGGTTGTGTTTAGTAGAACTAAAACCAACACAGGTTCTGCCTGTCCTTTTGGTGACTCATAGTAAGTGCATGAATCGCGTTGCGTCAGCTGGCGATGAAGCATTTAAGTTTCTGACCTATCAGCTTCCGTCGGTAGGGTATTGGCCTACCGTGGCAATGACGGGTAACGGAGAATTAGGGTTCGATTCCGGAGAGGGAGCCTGAGAAATGGCTACCACATCTAAGGAAGGCAGCAGGCGCGCAAATTACCCAATCCTGACACAGGGAGGTAGTGACAAGAAATAACAATACAGGGCATCCATGTCTTGTAATTGGAATGAGTATATTATAAATTCCTGTATGAGTATCAATTGGAGGGCAAGTCTTGGTGCCAGCAACCCCGGTAATTCCAGCTCCAATAGCGTATATTAAAGTTGCTGCGGTTAAAAAGCTCGTAGTTGGACTTCTGTTCAGGATGGTTGGTCTGCCCTCTGGGTGAGTATCTGACTTGGCCTGGACATCTTTGTGGGAATCGCACTTGCACTTGACTGTGTGGGTCGGTGCCCATGATTTTTACTTTGAGGAAATCAGAGTGTTTCAAGCAGGCATCTGCCTTGAATACATTAGCATGGAATATTAAGATGGGACCTTTGTTCTGTTTTGTTGGTTTCTGGAATTTGGGTAATGATTGACAGGGATAGTTGGGGGTATTCGTATTTAACTGTCAGAGGTGAAATTCTTGGATTTGTTAAAGACGGACTACTGCGAAAGCATTTGCCAAGGATGTTTTCATTGATCAAGAACGAAAGTTAGGGGATCGAAGACGATCAGATACCGTCCTAGTCTTAACCATAAACTATGCCAACTAGAGATTGGAGGTCGTTATTCATATGACTCCCTCAGCACCTTTTGAGAAATCAAAGTCTTTGGGTTCCGGGGGGAGTATGGTCGCAAGGCTGAAACTTAAAGGAATTGACGGAAGGGCACCACCAGGAGTGGAGCCTGCGGCTTAATTTGACTCAACACGGGGAAACTTACCAGGTCCAGACATAGTAAGGATGGACAGATTGATAGCTCTTTCTTGATTCTATGGGTGGTGGTGCATGGCCGTTCTTAGTTGGTGGAGTGATTTGTCTGGTTAATTCCGTTAACCAACGAGACCTTAACCTGCTAAATAGTTACATGTAACTTCGGTTATGTGGGCAGCTTCTTAGAGGGACTTTGTGTGTCTAATGCAAGGAAGTTTGAGGCAATAACAGGTCTGTGATGCCCTTAGATGTTCTGGGCTGCACGCSCGCTACACTGATGTGCTCAACAAGTTCTCCCTGCCTGAAAAGGCTTGGTAATCTTTTGACACATGCATCGTGATGGGGATAKATKATTGCAAWTATTAATCTTCAACGAGGAATTCCTAGTAAGCACGAGTCATCAGCTCGTGCTGATTACGTCCCTGCCCTTTGTACACACCGCCCGTCGCTCCTACCGATTGAGTGATCCGGTGAATATTTCGGACTTTAGTGTAGCTCAGTATCTGGGTTATGMTTCGGAAAGTCTTGTAAACCAAATTACTTAGAGGAAGGAGAAGTCGTAACAAGGTTT---------------------------------
>gi|14211768|gb|AF377944.1|_Gonyaulax_polyedra_18S_small_subunit_ribosomal_RNA_gene_partial_sequence_internal_transcribed_spacer_1_5.8S_ribosomal_RNA_gene_and_internal_transcribed_spacer_2_complete_(2)
TAAGCCATGCATGTCTCAGTATATGCTTGCACATAGTGAACTGCGACTGGCTCATTAAAACAGTTATAGGTTTACTGGTTGACCATTTACATGGATACCTGTGGTAATTCTAGAGCTAATACATGCCCACACACCTGACTTAGTGGAAGGGTTGTGCTTATTAGATTCAAAACCAATACAAGCTTCGCTTGCTCCTTTGGTGATACATAGTGCTTGCATGAATTGCATGGCGCCAGCTGGCTATGCAGCTTTTAAGTTTCTGACCTATCAGCTTCGGATGGTAGGGTATTGGCCTACTATGGCAATGACGGGTAACGGAGAATTAGGGTTCGATTCCGGAGAGGGAGCCTGAGAAATGGCTACCACATCTAAGGAAGGCAGCAGGCGCGCAAATTACCCAATCCTGACACAGGGAGGTAGTGACAAGAAATAACAATACAGGGCATCCATGTCTTGTAATTGGAATGAATATATCATAAACTCCTTTATGAGTATCGATTGGAGGGCAAGTCTGGTGCCAGCAGCCGTGGTAATTCCAGCTCCAATAGCGTATATTAAAGTTGCTGCGGTTAAAAAGCTCGTAGTTGGACTTCTGCTTTAGATGGCCGGTCCGCCCCCTGGGTGAGCATCTGGCTTGTCTTGGGCATCTTCATGGGGAACGAAACTGCACTTGACTGTGTGGGTCGGTAGCCATGATTTTACTTTGAGGAAATCAGAGTGTTTCAAGCAAGCATGCGCCTTGAATACATTAGCATGGAATATTTTTATAGGGCCGTTGTTCTATTTTGTTGGTTTCTAGAATAATGGTAATGGTTGACAGGGATAGTTGGGGGTATTTGTATTTAACTGTCAGAGGTGAAATTCTTGGATTTGTTAAAGACACACTACTGCGAAAGCATTTGCCAAGGATGTTTTCATTGATCAAGAACGAAAGTTAGGGGATCGAAGACGATCAGATACCGTCCTAGTCCTAACCATAAACCATGCCAACTAGAGATTGAAGGTCGTTATTCATATGACTTCTTCGGCACCTTATGAGAAATCAAAGTCTTTGGGTTCCGGGGGGAGTATGGTCGCTGAAACTTAAAAGAATTGACGGAAGGGCACCACCAGGAGTGGACGTGCGGCTTAATTTGACTCAACACGGGGAAACTTACCAGGTCCAGACATAGAAAGGATTGACAGATTGATAGCTCTTTCTTGATTCTATGGGTGGTGGTGCATGGCCGTTCTTAGTTGGTGGATTGATTTGTCTGGTTAATTCCGTTAACGAACGAGACCTTAACCTGCTAAATAGTTACACGTAACCTCGGTTACGCGGGCAACTTCTTAGAGGGACTTTGTGTGTCTAATGCAAGGAAGTTTGAGGCAATAACAGGTCTGTGATGCCCTTAGATGTTCCGGGCTGCACGCGCGCTACCTGACGTGATCAACAAGTTTCAACCTTGCCTGAAAAGGTTTGGTAATCTTTTCAAACTGCGTCGTGATGGGGATAGATTGTTGTAATTATTAATCTTCAACGAGGAATTCCTAGTAAGTGCGAGTCATCAGTTCGTGCTGATTATGTCCCTGCCCTTTGTACACACCGCCCGTCGCTCCTACCGATTGAGTGGTCCGGTGAATAATTCGGACTGCAATGCAATTCAGTTAATGAGTTTGTTGTGGAAAGTTTAGTGAACCTTATCACTTAGAGGAAGGAGAAGTCGTAACAAGGTTT---------------------------------------------
>gi|152003381|gb|EF492507.1|_Gonyaulax_polyedra_isolate_CCMP1738_18S_small_subunit_ribosomal_RNA_gene_partial_sequence(2)
TAAGCCATGCATGTCTCAGTATATGCTTGCACATAGTGAAACTGCGACTGGCTCATTAAAACAGTTATAGGTTTACTGGTTGACCATTTACATGGATACCTGTGGTAATTCTAGAGCTAATACATGCCCACACACCTGACTTAGTGGAAGGGTTGTGCTTATTAGATTCAAAACCAATACAAGCTTCGCTTGCTCCTTTGGTGATACATAGTGCTTGCATGAATTGCATGGCGCCAGCTGGCTATGCAGCTTTTAAGTTTCTGACCTATCAGCTTCGGATGGTAGGGTATTGGCCTACTATGGCAATGACGGGTAACGGAGAATTAGGGTTCGATTCCGGAGAGGGAGCCTGAGAAATGGCTACCACATCTAAGGAAGGCAGCAGGCGCGCAAATTACCCAATCCTGACACAGGGAGGTAGTGACAAGAAATAACAATACAGGGCATCCATGTCTTGTAATTGGAATGAATATATCATAAACTCCTTTATGAGTATCGATTGGAGGGCAAGTCTGGTGCCAGCAGCCGCGGTAATTCCAGCTCCAATAGCGTATATTAAAGTTGCTGCGGTTAAAAAGCTCGTAGTTGGACTTCTGCTTTAGATGGCCGGTCCGCCCTCTGGGTGAGCATCTGGCTTGTCTTGGGCATCTTCATGGGGAACGAAACTGCACTTGACTGTGTGGGTCGGTAGCCATGATTTTACTTTGAGGAAATCAGAGTGTTTCAAGCAAGCATGCGCCTTGAATACATTAGCATGGAATATTTTTATAGGGCCGTTGTTCTATTTTGTTGGTTTCTAGAATAATGGTAATGGTTGACAGGGATAGTTGGGGGTATTTGTATTTAACTGTCAGAGGTGAAATTCTTGGATTTGTTAAAGACACACTACTGCGAAAGCATTTGCCAAGGATGTTTTCATTGATCAAGAACGAAAGTTAGGGGATCGAAGACGATCAGATACCGTCCTAGTCTTAACCATAAACCATGCCAACTAGAGATTGAAGGTCGTTATTCATATGACTTCTTCGGCACCTTATGAGAAATCAAAGTCTTTGGGTTCCGGGGGGAGTATGGTCGCAAGGCTGAAACTTAAAAGAATTGACGGAAGGGCACCACCAGGAGTGGAGCCTGCGGCTTAATTTGACTCAACACGGGGAAACTTACCAGGTCCAGACATAGAAAGGATTGACAGATTGATAGCTCTTTCTTGATTCTATGGGTGGTGGTGCATGGCCGTTCTTAGTTGGTGGATTGATTTGTCTGGTTAATTCCGTTAACGAACGAGACCTTAACCTGCTAAATAGTTACACGTAACCTCGGTTACGCGGGCAACTTCTTAGAGGGACTTTGTGTGTCTAATGCAAGGAAGTTTGAGGCAATAACAGGTCTGTGATGCCCTTAGATGTTCTGGGCTGCACGCGCGCTACACTGACGTGATCAACAAGTTTCAACCTTGCCTGAAAAGGTTTGGTAATCTTTTCAAACTGCGTCGTGATGGGGATAGATTGTTGTAATTATTAATCTTCAACGAGGAATTCCTAGTAAGTGCGAGTCATCAGTTCGTGCTGATTATGTCCCTGCCCTTTGTACACACCGCCCGTCGCTCCTACCGATTGAGTGGTCCGGTGAATAATTCGGACTGCAATGCAATTCAGTTAATGAGTTTGTTGTGGAAAGTTTAGTGAACCTTATCACTTAGAGGAAGGAGAAGTCGTAACAAGGTTT-------------------------------------
>gi|113206526|gb|DQ837534.1|_Gymnodinium_dorsalisulcum_strain_KDAAD_18S_small_subunit_ribosomal_RNA_gene_partial_sequence
TAAGCCATGCATGTCTCAGTATAAGCTTCTACACGGCGAAACTGCGAATGGCTTATTAAAACAGTTATCGTTTATTTGGTGGTCATTCCTTACATGGATAACCATGGTAATTCTAGAGCTAATACATGCGCCCAGACCCAACTTTGCGGAAGGGTTGTGTTTATTAGGTACAGAACCAACCCAGGCTCTGCCTGGTCTTTTGGTGATTCATAATAACCGAACGAATCGCATGGCTTCGGCTGGCGATGAACCATTCAAGTTTCTGACCTATCAGCTTCCGACGGTAGGGTATTGGCCTACCGTGGCAATGACGGGTAACGGAGAATTAGGGTTCGATTCCGAAGAGGGAGCCTGAGAAACGGCTACCACATCTAAGGAAGGCAGCAGGCGCGCAAATTACCCAATCCTGACACAGGGAGGTAGTGACAAGAAATAACAATACAGGGCATCCATGTCTTGTAATTGGAATGGATAGAATTTAAATCCCTTTATGAGTATCGATTGGAGGGCAAGTCTGGTGCCAGCAGCCGCGGTAATTCCAGCTCCAATAGCGTATATTAAAGTTGTTGCGGTTAAAAAGCTCGTAGTTGGATTTCTGCTGAGGACGATCGGTCCGCCCTCTGGGTGAGTATCTGGCTCGGCCTTGGCATCTTCTTGGAGAACGTTACTGCACTTGACTGTGTGGTACGGTATCCAGGACTTTTACTTTGAGGAAATTAGAGTGTTTCAAGCAGGCGCACGCCTTGAATACATTAGCATGGAATAATAAGATAGGACCTTGGTTCTATTTTGTTGGTTTCTAGAGCTGAGGTAATGATTAATAGGGATAGTTGGGGGCATTCGTATTTAACTGTCAGAGGTGAAATTCTTGGATTTGTTAAAGACGGACTACTGCGAAAGCATTTGCCAAGGATGTTTTCATTGATCAAGAACGAAAGTTAGGGGATCGAAGACGATCAGATACCGTCCTAGTCTTAACCATAAACCATGCCGACTAGAGATTGGAGGTCGTTAACTATACGACTCCTTCAGCACCTTATGAGAAATCAAAGTCTTTGGGCTCTGGGGGGAGTATGGTCGCAAGGCTGAAACTTAAAGGAATTGACGGAAGGGCACCACCAGGAGTGGAGCCTGCGGCTTAATTTGACTCAACACGGGGAAACTTACCAGGTCCAGACATAGTAAGGATTGACAGATTGATAGCTCTTTCTTGATTCTATGGGTGGTGGTGCATGGCCGTTCTTAGTTGGTGGAGTGATTTGTCTGGTTAATTCCGTTAACGAACGAGACCTTAACCTGCTAAATAGTTACGCATAACTTCGGTTACGCGGGCAACTTCTTAGAGGGACTTTGTGTGTCTAACGCAAGGAAGTTTGAGGCAATAACAGGTCTGTGATGCCCTTAGATGTTCTGGGCTGCACGCGCGCTACACTGATGCACTCAACGAGTTTTCGACCTTGTCCGAGAGGATTGGGTAATCTTTTTAAAATGCATCGTGATGGGGATAGATTATTGCAATTATTAATCTTCAACGAGGAATTCCTAGTAAGCGCGAGTCATCAGCTCGTGCTGATTACGTCCCTGCCCTTTGTACACACCGCCCGTCGCTCCTACCGATTGAGTGCTCAGGTGAATAATTCGGACTGCAGCAACGCTCGGATCCCGAACGTTGCAGCGGAAAGTTTAGTGAACCTTATCACTTAGAGGAAGGAGAAGTCGTAACAAGGTTT--------------------------------
>gi|6465888|gb|AF009216.1|AF009216_Gymnodinium_cf._mikimotoi_small_subunit_ribosomal_RNA_gene_complete_sequence
TAAGCCATGCATGTCTCAGTATAAGCTTCTATACGGCGAAACTGCGAATGGCTCATTAAAACAGTTATAGTTTATTTGATGGTCATTCTTTACATGGATAACTTTGGAAATTCTAGAGCTAATACATGCGCCCAAACCCGACTTCTTGGAAGGGTTGTGTTTATTAGATACAGAACCAACCCAGGCTCTGCCTGGTCTCGTGGTGATTCATAATAACCGAACGAATCGCATTGCATCAGCTGGCGATAGATCATTCAAGTTTCTGACCTATCAGTTTCCGACGGTAGGGTATTGGCCTACCGTGGCATTGACGGGTAACGGAGAATTAGGGTTCGATTCCGGAGAGGGAGCCTGAGAAACGGCTACCACATCTAAGGAAGGCAGCAGGCGCGCAAATTACCCAATCCTGACACAGGGAGGTAGTGACAAGAAATAACAATACAGGGCATCCATGTCTTGTAATTGGAATGAGTAGAATTTAAATCCCTTTGCGAGTATCAATTGGAGGGTAAGTCTGGTGCCAGCAGCCGCGGTAATTCCAGCTCCAATAGCGTATATTAAAGTTGTTGCGGTTAAAAAGCTCGTAGTTGGATTTCTGCCGAGGACGACCGGTCCGCCCTCTGGGTGAGTATCTGGCTCGRCTTGGGCATCTTCTTGGAGAACGTAGCTGCACTTGACTGTGTGGTGCGGTATCCAGGACTTTTACTTTGAGGAAATTAGAGTGTTTCAAGCAGGCATACGCCTTGAATACATTAGCATGGAATAATAAGATAGGACCTCGGTTCTATTTTGTTGGTTTCTAGAGCTGAGGTAATGATTAATAGGGATAGTTGGGGGCATTCGTATTTAACTGTCAGAGGTGAAATTCTTGGATTTGTTAAAGACGGACTACTGTGAAAGCATTTGCCAAGGATGTTTTCATTGATCAAGAACGAAAGTTAGGGGATCGAAGACGATCAGATACCGTCCTAGTCTTAACCATAAACCATGCCGACTAGAGATTGGAGGTCGTTACTTATACGACTCCTTCAGCACCTTATGAGAAATCAAAGTCTTTGGGTTCCGGGGGGAGTATGGTCGCAAGGCTGAAACTTAAAGGAATTGACGGAAGGGCACCACCAGGAGTGGAGCCTGCGGCTTAATTTGACTCAACACGGGGAAACTTACCAGGTCCAGACATAGTAAGGATTGACAGATTGATAGCTCTTTCTTGATTCTATGGGTGGTGGTGCATGGCCGTTCTTAGTTGGTGGAGTGATTTGTCTGGTTAATTCCGTTAACGAACGAGACCTTAACCTGCTAAATAGTTACACGTAACTTCGGTTACGTGGGCAACTTCTTAGAGGGACTTTGCGTGTCTAACGCAAGGAAGTTTGAGGCAATAACAGGTCTGTGATGCCCTTAGATGTTCTGGGCTGCACGCGCGCTACACTGATGCGCTCAACGAGTTTTCGACCTTGCCCGGAAGGGTTGGGTAATCTTTTTAAAACGCATCGTGATGGGGATAGATTATTGCAATTATTAATCTTCAACGAGGAATTCCTAGTAAGCGCGAGTCATCAGCTCGTGCTGATTACGTCCCTGCCCTTTGTACACACCGCCCGTCGCTCCTACCGATTGAGTGATTCGGTGAATAATTCGGACTGCCGCAGTGTTCAGTTCCTGAACGTTGCAGTGGAAAGTTTAGTGAACCTTATCACTTAGAGGAAGGAGAAGTCGTAACAAGGTTT--------------------------------
>gi|152003369|gb|EF492495.1|_Gymnodinium_uncatenatum_isolate_NEPCC533_18S_small_subunit_ribosomal_RNA_gene_partial_sequence
TAAGCCATGCATGTCTCAGTATAAGCCTCTACATGACGAAACTGCGAATGGCTCATTAAAACAGTTATAGTTTATTTGATGGTCGCTTACTACATGGATAACTGTGGTAATTCTAGAGCTAATACATGCACAAATTCCCAACTTCGCGGAAGGGATGTGTTTATTAGATACAGAACCAACACAGGCTCTGCCTGTTCTCATGGTGACTCATAGTAACCGAACGAATCGCATGGCATCTGCTGGCGATGAATCATCCGAGCTTCTGACCTATCAGCTTCCGACGGTAGGGTATTGGCCTACCGTGGCAATGACGGGTAACGGAGAATTAGGGTTTGATTCCGGAGAGGGAGCCTGAGAAACGGCTACCACATCTAAGGAAGGCAGCAGGCGCGCAAATTACCCAATCCTGACACAGGGAGGTAGTGACAAGAAATAACAATACAGGGCATCCATGTCTTGTAATTGGAATGAGTAGACTTTAAATCACTTTGCAAGTATCGATTGGAGGGCAAGTCTGGTGCCAGCAGCCGCGGTAATTCCAGCTCCAATAGCGTATATTAAAGTTGTTGCGGTTAAAAAGCTCGTAGTTGGATTTCTGCCAAGGACGATCGGTCCGCCCTCTGGGTGAGCATCTGGCTCGGCCTAGGCATCATCTTGGAGAGCGCCGCTGCACTTGATTGTGTGGCACGGTCTCCAGGACATTTACTTTGAGGAAATTAGAGTGTTTCAAGCAAGCGCACGCCTTGAATACATTAGCATGGAATAATAATATAGGACTTCAGTTCTATTTTGTTGGTTTCTAGAGCTGAGGTAATGATTACTAGGGATAGTTGGGGGCATTCGTATTTAACTGTCAGAGGTGAAATTCTTGGATTTGTTAAAGACGGACTACTGCGAAAGCATTTGCCAAGGATGTTTTCATTGATCAAGAACGAAAGTTAGGGGATCGAAGACGATCAGATACCGTCCTAGTCTTAACCATAAACCATGCCGACTAGAGATTGGAGGTCGTTATTTGAACGACTCCTCCAGCACCTTATGAGAAATCAAAGTCTTTGGGTTCCGGGGGGAGTATGGTCGCAAGGCTGAAACTTAAAGGAATTGACGGAAGGGCACCACCAGGAGTGGAGCCTGCGGCTTAATTTGACTCAACACGGGGAAACTTACCAGGTCCAGACATAGTAAGGATTGACAGATTGATAGCTCTTTCTTGATTCTATGGGTGGTGGTGCATGGCCGTTCTTAGTTGGTGGAGTGATTTGTCTGGTTAATTCCGTTAACGAACGAGACCTTAACCTGCTAAATAGTTACACATAACTTCGGTTATGTGGGCAACTTCTTAGAGGGACTTTGCGTGTCTAACGCAAGGAAGTGTGAGGCAATAACAGGTCTGTGATGCCCTTAGATGTCCTGGGCTGCACGCGCGCTACACTGATGCGCTCAACGAGTTTGTTACCTTGCCTGGAAAGGTTGGGCAATCTTGTGAAACTGCATCGTGATGGGGATAGATTATTGCAATTATTAATCTTCAACGAGGAATTCCTAGTAAGCGTGAGTCATCAGCTCGTGCTGATTACGTCCCTGCCCTTTGTACACACCGCCCGTCGCTCCTACCGATTGAGTGATCCGGTGAATAATTCGGACCGCAGCAGCGTTTGGTTCCTGAATGCTGCCGTGGAAAGCTTCGTGAACCTTATCACTTAGAGGAAGGAGAAGTCGTAACAAGGTTT--------------------------------
>gi|152003367|gb|EF492493.1|_Gymnodinium_sp._CCMP425_18S_small_subunit_ribosomal_RNA_gene_partial_sequence
TAAGCCATGCATGTCTCAGTATAAGCTTTCATACGGTGAAACTGCGAATGGCTCATTAAAGCAGTTATAGTTTATTTGATGGTCACTGTTACATGGATAACTGTGGTAATTCTAGAGCTAATACATGCACCAAAACCCGACTTCGGAAGGGTTGTGTTTATTAGATACAGAACCATCCCAAGCTCCGCTTGGTCTTGTGGTGACTCATGATAACTCGATGAATCGTATGGCTTCGCTGACGATGCATCATTCAAGTTTCTGACCTATCAGCTTCCGACGGTAGGGTATTGGCCTACCGTGGCAATGACGGGTAACGGAGAATTAGGGTTTGATTCCGGAGAGGGAGCCTGAGAAACGGCTACCACATCTAAGGAAGGCAGCAGGCGCGCAAATTACCCAATCCTGACACAGGGAGGTAGTGACAAGAAATAACAATACAGGGCATTTCTGTCTTGTAATTGGAATGAGTAGAATTTAAATCTCTTTATGAGTATCAATTGGAGGGCAAGTCTGGTGCCAGCAGCCGCGGTAATTCCAGCTCCAATAGCGTATATTAAAGTTGTTGCGGTTAAAAAGCTCGTAGTTGGATTTCTGCTGAGGATGACCGGTCCGCCCTCTGGGTGAGTATCTGGCTCAGCCTTGGCATCTTCCTGAAGAACGTATCTGCACTTGACTGTGTGGTGCGGTATTTAGGACATTTACTTTGAGGAAATTAGAGTGTTTCAAGCAAGCGCACGCCTTGAATACATTAGCATGGAATAATAAGATAGGACCTCGGTTCTATTTTGTTGGTTTCTAGAGCTGAGGTAATGATTGATAGGGATAGTTGGGGGCATTCGTATTTAACTGTCAGAGGTGAAATTCTTGGATTTGTTAAAGACGGACTACTGCGAAAGCATTTGCCAAGGATGTTTTCATTGATCAAGAACGAAAGTTAGGGGATCGAAGACGATCAGATACCGTCCTAGTCTTAACCATAAACTATGCCGACTAGAGATTGGAGGTCGTTATCTTTACGACTCCTTCAGCACCTTATGAGAAATCAAAGTCTTTGGGTTCCGGGGGGAGTATGGTCGCAAGGCTGAAACTTAAAGGAATTGACGGAAGGGCACCACCAGGAGTGGAGCCTGCGGCTTAATTTGACTCAACACGGGGAAACTTACCAGGTCCAGACATAGTAAGGATTGACAGATTGATAGCTCTTTCTTGATTCTATGGGTGGTGGTGCATGGCCGTTCTTAGTTGGTGGAGTGATTTGTCTGGTTAATTCCGTTAACGAACGAGACCTTAACCTGCTAAATAGTTACATGTAACCTCGGTTACATGGGCAACTTCTTAGAGGGACTTTGCGTGTCTAACGCAAGGAAGTTTGAGGCAATAACAGGTCTGTGATGCCCTTAGATGTCCTGGGCTGCACGCGCGCTACACTGATGCGCTCAACGAGTTTACGATCTTGTCTGAAATGACTGGGTAATCTTTTTAAAACGCATCGTGATGGGGATAGATCATTGCAATTATTGATCTTCAACGAGGAATTCCTAGTAAGCGCGAGTCATCAGCTCGTGCTGATTACGTCCCTGCCCTTTGTACACACCGCCCGTCGCTCCTACCGATTGAGTGATCCGGTGAATAACTCGGACTGATGCAGTGATCAGCTTCTGAACGTTGCATTGGAAAGTTTAGTGAACCTTATCACTTAGAGGAAGGAGAAGTCGTAACAAGGTTT------------------------------------
>gi|152003365|gb|EF492491.1|_Gymnodinium_sp._CCMP422_18S_small_subunit_ribosomal_RNA_gene_partial_sequence
TAAGCCATGCATGTCTCAGTATAAGCTTTCATACGGTGAAACTGCGAATGGCTCATTAAAGCAGTTATAGTTTATTTGATGGTCACTGTTACATGGATAACTGTGGTAATTCTAGAGCTAATACATGCACCAAAACCCGACTTCGGAAGGGTTGTGTTTATTAGATACAGAACCATCCCAAGCTCCGCTTGGTCTTGTGGTGACTCATGATAACTCGATGAATCGTATGGCTTCGCTGACGATGCATCATTCAAGTTTCTGACCTATCAGCTTCCGACGGTAGGGTATTGGCCTACCGTGGCAATGACGGGTAACGGAGAATTAGGGTTTGATTCCGGAGAGGGAGCCTGAGAAACGGCTACCACATCTAAGGAAGGCAGCAGGCGCGCAAATTACCCAATCCTGACACAGGGAGGTAGTGACAAGAAATAACAATACAGGGCATTTCTGTCTTGTAATTGGAATGAGTAGAATTTAAATCTCTTTATGAGTATCAATTGGAGGGCAAGTCTGGTGCCAGCAGCCGCGGTAATTCCAGCTCCAATAGCGTATATTAAAGTTGTTGCGGTTAAAAAGCTCGTAGTTGGATTTCTGCTGAGGATGACCGGTCCGCCCTCTGGGTGAGTATCTGGCTCAGCCTTGGCATCTTCCTGAAGAACGTATCTGCACTTGACTGTGTGGTGCGGTATTTAGGACATTTACTTTGAGGAAATTAGAGTGTTTCAAGCAAGCGCACGCCTTGAATACATTAGCATGGAATAATAAGATAGGACCTCGGTTCTATTTTGTTGGTTTCTAGAGCTGAGGTAATGATTGATAGGGATAGTTGGGGGCATTCGTATTTAACTGTCAGAGGTGAAATTCTTGGATTTGTTAAAGACGGACTACTGCGAAAGCATTTGCCAAGGATGTTTTCATTGATCAAGAACGAAAGTTAGGGGATCGAAGACGATCAGATACCGTCCTAGTCTTAACCATAAACTATGCCGACTAGAGATTGGAGGTCGTTATCTTTACGACTCCTTCAGCACCTTATGAGAAATCAAAGTCTTTGGGTTCCGGGGGGAGTATGGTCGCAAGGCTGAAACTTAAAGGAATTGACGGAAGGGCACCACCAGGAGTGGAGCCTGCGGCTTAATTTGACTCAACACGGGGAAACTTACCAGGTCCAGACATAGTAAGGATTGACAGATTGATAGCTCTTTCTTGATTCTATGGGTGGTGGTGCATGGCCGTTCTTAGTTGGTGGAGTGATTTGTCTGGTTAATTCCGTTAACGAACGAGACCTTAACCTGCTAAATAGTTACATGTAACCTCGGTTACATGGGCAACTTCTTAGAGGGACTTTGCGTGTCTAACGCAAGGAAGTTTGAGGCAATAACAGGTCTGTGATGCCCTTAGATGTCCTGGGCTGCACGCGCGCTACACTGATGCGCTCAACGAGTTTACGATCTTGTCTGAAATGACTGGGTAATCTTTTTAAAACGCATCGTGATGGGGATAGATCATTGCAATTATTGATCTTCAACGAGGAATTCCTAGTAAGCGCGAGTCATCAGCTCGTGCTGATTACGTCCCTGCCCTTTGTACACACCGCCCGTCGCTCCTACCGATTGAGTGATCCGGTGAATAACTCGGACTGATGCAGTGATCAGCTTCTGAACGTTGCATTGGAAAGTTTAGTGAACCTTATCACTTAGAGGAAGGAGAAGTCGTAACAAGGTTT------------------------------------
>gi|1688067|gb|U37406.1|GBU37406_Gymnodinium_beii_from_Orbulina_universa_small_subunit_ribosomal_RNA_gene
TAAGCCATGCATGTCTCAGTATAAGCTTTTACATGGTGAAACTGCGAATGGCTCATTAAAGCAGTTATAGTTTATTTGATGGTCACTGTTATATGGATAACTGTGGTAATTCTAGAGCTAATACATGCACCAAAACCCAACTTCGCAGAAGGGTTGTGTTTATTAGATACAGAACCAACCCAGGTTCGCCTGGTTTTGTGGTGACTCATAATAACTCGATGAATCGTGTAGCTTTGCTGACGATGCATCATTCAAGTTTCTGACCTATCAGCTTCCGACGGTAGGGTATTGGCCTACCGTGGCAATGACGGGTAACGGAGAATTAGGGTTTGATTCCGGAGAGGGAGCCTGAGAAACGGCTACCACATCTAAGGAAGGCAGCAGGCGCGCAAATTACCCAATCCTGACACAGGGAGGTAGTGACAAGAAATAACAATACAGGGCATCCATGTCTTGTAATTGGAATGAGTAGAATTTAAATCCCTTTATGAGTATCAATTGGAGGGCAAGTCTGGTGCCAGCAGCCGCGGTAATTCCAGCTCCAATAGCGTATATTAAAGTTGTTGCGGTTAAAAAGCTCGTAGTTGGATTTCTGCTGAGGATGACCGGTCCGCCCTCTGGGTGAGTATCTGGCTCAGCCTTGGCATCTTCCTGAAGAACGTAGCTGCACTTGACTGTGTGGTGCGGTATTTAGGACATTTACTTTGAGGAAATTAGAGTGTTTCAAGCAAGCGCACGCCTTGAATACATTAGCATGGAATAATAAGATAGGACCTCGGTTCTATTTTGTTGGTTTCTAGGGCTGAGGTAATGATTGATAGGGATAGTTGGGGGCATTCGTATTTAACTGTCAGAGGTGAAATTCTTGGATTTGTTAAAGACGGACTACTGCGAAAGCATTTGCCAAGGATGTTTTCATTGATCAAGAACGAAAGTTAGGGGATCGAAGACGATCAGATACCGTCCTAGTCTTAACCATAAACTATGCCGACTAGAGATTGGAGGTCGTTATCTTTACGACTCCTTCAGCACCTTATGAGAAATCAAAGTCTTTGGGTTCCGGGGGGAGTATGGTCGCAAGGCTGAAACTTAAAGGAATTGACGGAAGGGCACCACCAGGAGTGGAGCCTGCGGCTTAATTTGACTCAACACGGGGAAACTTACCAGGTCCAGACATAGTAAGGATTGACAGATTGATAGCTCTTTCTTGATTCTATGGGTGGTGGTGCATGGCCGTTCTTAGTTGGTGGAGTGATTTGTCTGGTTAATTCCGTTAACGAACGAGACCTTAACCTGCTAAATAGTTACATGTAACCTCGGTTACATGGGCAACTTCTTAGAGGGACTTTGCGTGTCTAACGCAAGGAAGTTTGAGGCAATAACAGGTCTGTGATGCCCTTAGATGTCCTGGGCTGCACGCGCGCTACACTGATGCGCTCAACGAGTTTACGATCTTGCCTGAAAGGGCTGGGTAATCTTTTTAAAACGCATCGTGATGGGGATAGATCATTGCAATTATTGATCTTCAACGAGGAATTCCTAGTAAGCGCGAGTCATCAGCTCGTGCTGATTACGTCCCTGCCCTTTGTACACACCGCCCGTCGCTCCTACCGATTGAGTGATCCGGTGAATAACTCGGACTGATGCATTTTTCAGCTTCTGGAAGTTGCATCGGAAAGTTTAGTGAACCTTATCACTTAGAGGAAGGAGAAGTCGTAACAAGGTTT-----------------------------------
>gi|1688066|gb|U37367.1|GBU37367_Gymnodinium_beii_from_Globigerinoides_ruber_small_subunit_ribosomal_RNA_gene
TAAGCCATGCATGTCTCAGTATAAGCTTCTACATGGTGAAACTGCGAATGGCTCATTAAAGCAGTTATAGTTTATTTGATGGTCACTGTTATATGGATAACTGTGGTAATTCTAGAGCTAATACATGCACCAAAACCCAACTTCGCAGAAGGGTTGTGTTTATTAGATACAGAACCAACCCAGGTTCGCCTGGTTTTGTGGTGACTCATAATAACTCGATGAATCGTGTAGCTTCGCTGACGATGCATCATTCAAGTTTCTGACCTATCAGCTTCCGACGGTAGGGTATTGGCCTACCGTGGCAATGACGGGTAACGGAGAATTAGGGTTTGATTCCGGAGAGGGAGCCTGAGAAACGGCTACCACATCTAAGGAAGGCAGCAGGCGCGCAAATTACCCAATCCTGACACAGGGAGGTAGTGACAAGAAATAACAATACAGGGCATCCATGTCTTGTAATTGGAATGAGTAGAATTTAAATCCCTTTATGAGTATCAATTGGAGGGCAAGTCTGGTGCCAGCAGCCGCGGTAATTCCAGCTCCAATAGCGTATATTAAAGTTGTTGCGGTTAAAAAGCTCGTAGTTGGATTTCTGCTGAGGATGACCGGTCCGCCCTCCGGGTGAGTATCTGGCTCAGCCTTGGCATCTTCCTGAAGAACGTAACTGCACTTGACTGTGTGGTGCGGTATTTAGGACATTTACTTTGAGGAAATTAGAGTGTTTCAAGCAAGCGCACGCCTTGAATACATTAGCATGGAATAATAAGATAGGACCTCGGTTCTATTTTGTTGGTTTCTAGAGCTGAGGTAATGATTGATAGGGATAGTTGGGGGCATTCGTATTTAACTGTCAGAGGTGAAATTCTTGGATTTGTTAAAGACGGACTACTGCGAAAGCATTTGCCAAGGATGTTTTCATTGATCAAGAACGAAAGTTAGGGGATCGAAGACGATCAGATACCGTCCTAGTCTTAACCATAAACTATGCCGACTAGAGATTGGAGGTCGTTATCTTTACGACTCCTTCAGCACCTTATGAGAAATCAAAGTCTTTGGGTTCCGGGGGGAGTATGGTCGCAAGGCTGAAACTTAAAGGAATTGACGGAAGGGCACCACCAGGAGTGGAGCCTGCGGCTTAATTTGACTCAACACGGGGAAACTTACCAGGTCCAGACATAGTAAGGATTGACAGATTGATAGCTCTTTCTTGATTCTATGGGTGGTGGTGCATGGCCGTTCTTAGTTGGTGGAGTGATTTGTCTGGTTAATTCCGTTAACGAACGAGACCTTAACCTGCTAAATAGTTACATGTAACTCCGGTTACATGGGCAACTTCTTAGAGGGACTTTGCGTGTCTAACGCAAGGAAGTTTGAGGCAATAACAGGTCTGTGATGCCCTTAGATGTCCTGGGCTGCACGCGCGCTACACTGATGCGCTCAACGAGTTTACGATCTTGCCTGAAATGGCTGGGTAATCTTTTTAAAACGCATCGTGATGGGGATAGATCATTGCAATTATTGATCTTCAACGAGGAATTCCTAGTAAGCGCGAGTCATCAGCTCGTGCTGATTACGTCCCTGCCCTTTGTACACACCGCCCGTCGCTCCTACCGATTGAGTGATCCGGTGAATAACTCGGACCGATGCATTTTCCAGCTTCTGGAAGTTGCATTGGAAAGTTTAGTGAACCTTATCACTTAGAGGAAGGAGAAGTCGTAACAAGGTTT-----------------------------------
>gi|1688065|gb|U37366.1|GBU37366_Gymnodinium_beii_from_Globigerinoides_sacculifer_small_subunit_ribosomal_RNA_gene
TAAGCCATGCATGTCTCAGTATAAGCTTCTACATGGTGAAACTGCGAATGGCTCATTAAAGCAGTTATAGTTTATTTGATGGTCACTGTTATATGGATAACTGTGGTAATTCTAGAGCTAATACATGCACCAAAACCCAACTTCGCAGAAGGGTTGTGTTTATTAGATACAGAACCAACCCAGGTTCGCCTGGTTTTGTGGTGACTCATAATAACTCGATGAATCGTGTAGCTTCGCTGACGATGCATCATTCAAGTTTCTGACCTATCAGCTTCCGACGGTAGGGTATTGGCCTACCGTGGCAATGACGGGTAACGGAGAATTAGGGTTTGATTCCGGAGAGGGAGCCTGAGAAACGGCTACCACATCTAAGGAAGGCAGCAGGCGCGCAAATTACCCAATCCTGACACAGGGAGGTAGTGACAAGAAATAACAATACAGGGCATCCATGTCTTGTAATTGGAATGAGTAGAATTTAAATCCCTTTATGAGTATCAATTGGAGGGCAAGTCTGGTGCCAGCAGCCGCGGTAATTCCAGCTCCAATAGCGTATATTAAAGTTGTTGCGGTTAAAAAGCTCGTAGTTGGATTTCTGCTGAGGATGACCGGTCCGCCCTCCGGGTGAGTATCTGGCTCAGCCTTGGCATCTTCCTGAAGAACGTAACTGCACTTGACTGTGTGGTGCGGTATTTAGGACATTTACTTTGAGGAAATTAGAGTGTTTCAAGCAAGCGCACGCCTTGAATACATTAGCATGGAATAATAAGATAGGACCTCGGTTCTATTTTGTTGGTTTCTAGAGCTGAGGTAATGATTGATAGGGATAGTTGGGGGCATTCGTATTTAACTGTCAGAGGTGAAATTCTTGGATTTGTTAAAGACGGACTACTGCGAAAGCATTTGCCAAGGATGTTTTCATTGATCAAGAACGAAAGTTAGGGGATCGAAGACGATCAGATACCGTCCTAGTCTTAACCATAAACTATGCCGACTAGAGATTGGAGGTCGTTATCTTTACGACTCCTTCAGCACCTTATGAGAAATCAAAGTCTTTGGGTTCCGGGGGGAGTATGGTCGCAAGGCTGAAACTTAAAGGAATTGACGGAAGGGCACCACCAGGAGTGGAGCCTGCGGCTTAATTTGACTCAACACGGGGAAACTTACCAGGTCCAGACATAGTAAGGATTGACAGATTGATAGCTCTTTCTTGATTCTATGGGTGGTGGTGCATGGCCGTTCTTAGTTGGTGGAGTGATTTGTCTGGTTAATTCCGTTAACGAACGAGACCTTAACCTGCTAAATAGTTACATGTAACTCCGGTTACATGGGCAACTTCTTAGAGGGACTTTGCGTGTCTAACGCAAGGAAGTTTGAGGCAATAACAGGTCTGTGATGCCCTTAGATGTCCTGGGCTGCACGCGCGCTACACTGATGCGCTCAACGAGTTTACGATCTTGCCTGAAATGGCTGGGTAATCTTTTTAAAACGCATCGTGATGGGGATAGATCATTGCAATTATTGATCTTCAACGAGGAATTCCTAGTAAGCGCGAGTCATCAGCTCGTGCTGATTACGTCCCTGCCCTTTGTACACACCGCCCGTCGCTCCTACCGATTGAGTGATCCGGTGAATAACTCGGACCGATGCATTTTCCAGCTTCTGGAAGTTGCATTGGAAAGTTTAGTGAACCTTATCACTTAGAGGAAGGAGAAGTCGTAACAAGGTTT-----------------------------------
>gi|1688064|gb|U37365.1|GBU37365_Gymnodinium_beii_from_Globigerinoides_conglobatus_small_subunit_ribosomal_RNA_gene
TAAGCCATGCATGTCTCAGTATAAGCTTCTACATGGTGAAACTGCGAATGGCTCATTAAAGCAGTTATAGTTTATTTGATGGTCACTGTTATATGGATAACTGTGGTAATTCTAGAGCTAATACATGCACCAAAACCCAACTTCGCAGAAGGGTTGTGTTTATTAGATACAGAACCAACCCAGGTTCGCCTGGTTTTGTGGTGACTCATAATAACTCGATGAATCGTGTAGCTTCGCTGACGATGCATCATTCAAGTTTCTGACCTATCAGCTTCCGACGGTAGGGTATTGGCCTACCGTGGCAATGACGGGTAACGGAGAATTAGGGTTTGATTCCGGAGAGGGAGCCTGAGAAACGGCTACCACATCTAAGGAAGGCAGCAGGCGCGCAAATTACCCAATCCTGACACAGGGAGGTAGTGACAAGAAATAACAATACAGGGCATCCATGTCTTGTAATTGGAATGAGTAGAATTTAAATCCCTTTATGAGTATCAATTGGAGGGCAAGTCTGGTGCCAGCAGCCGCGGTAATTCCAGCTCCAATAGCGTATATTAAAGTTGTTGCGGTTAAAAAGCTCGTAGTTGGATTTCTGCTGAGGATGACCGGTCCGCCCTCCGGGTGAGTATCTGGCTCAGCCTTGGCATCTTCCTGAAGAACGTAACTGCACTTGACTGTGTGGTGCGGTATTTAGGACATTTACTTTGAGGAAATTAGAGTGTTTCAAGCAAGCGCACGCCTTGAATACATTAGCATGGAATAATAAGATAGGACCTCGGTTCTATTTTGTTGGTTTCTAGAGCTGAGGTAATGATTGATAGGGATAGTTGGGGGCATTCGTATTTAACTGTCAGAGGTGAAATTCTTGGATTTGTTAAAGACGGACTACTGCGAAAGCATTTGCCAAGGATGTTTTCATTGATCAAGAACGAAAGTTAGGGGATCGAAGACGATCAGATACCGTCCTAGTCTTAACCATAAACTATGCCGACTAGAGATTGGAGGTCGTTATCTTTACGACTCCTTCAGCACCTTATGAGAAATCAAAGTCTTTGGGTTCCGGGGGGAGTATGGTCGCAAGGCTGAAACTTAAAGGAATTGACGGAAGGGCACCACCAGGAGTGGAGCCTGCGGCTTAATTTGACTCAACACGGGGAAACTTACCAGGTCCAGACATAGTAAGGATTGACAGATTGATAGCTCTTTCTTGATTCTATGGGTGGTGGTGCATGGCCGTTCTTAGTTGGTGGAGTGATTTGTCTGGTTAATTCCGTTAACGAACGAGACCTTAACCTGCTAAATAGTTACATGTAACTCCGGTTACATGGGCAACTTCTTAGAGGGACTTTGCGTGTCTAACGCAAGGAAGTTTGAGGCAATAACAGGTCTGTGATGCCCTTAGATGTCCTGGGCTGCACGCGCGCTACACTGATGCGCTCAACGAGTTTACGATCTTGCCTGAAATGGCTGGGTAATCTTTTTAAAACGCATCGTGATGGGGATAGATCATTGCAATTATTGATCTTCAACGAGGAATTCCTAGTAAGCGCGAGTCATCAGCTCGTGCTGATTACGTCCCTGCCCTTTGTACACACCGCCCGTCGCTCCTACCGATTGAGTGATCCGGTGAATAACTCGGACCGATGCATTTTCCAGCTTCTGGAAGTTGCATTGGAAAGTTTAGTGAACCTTATCACTTAGAGGAAGGAGAAGTCGTAACAAGGTTT-----------------------------------
>gi|1688070|gb|U41086.1|GSU41086_Gymnodinium_simplex_small_subunit_ribosomal_RNA_gene_sequence
TAAGCCATGCATGTCTCAGTATAAGCTTTCATACGGTGAAACTGCGAATGGCTCATTAAAGCAGTTATAGTTTATTTGATGGTCACTGTTACATGGATAACTGTGGTAATTCTAGAGCTAATACATGCACCAAAACCCGACTTCGGAAGGGTTGTGTTTATTAGATACAGAACCATCACAGCTCCGCTTGGTCTTGTGGTGACTCATGATAACTCGATGAATCGTATGGCTTCGCTGACGATGCATCATTCAAGTTTCTGACCTATCAGCTTCCGACGGTAGGGTATTGGCCTACCGTGGCAATGACGGGTAACGGAGAATTAGGGTTTGATTCCGGAGAGGGAGCCTGAGAAACGGCTACCACATCTAAGGAAGGCAGCAGGCGCGCAAATTACCCAATCCTGACACAGGGAGGTAGTGACAAGAAATAACAATACAGGGCATTTCTGTCTTGTAATTGGAATGAGTAGAATTTAAATCTCTTTATGAGTATCAATTGGAGGGCAAGTCTGGTGCCAGCAGCCGCGGTAATTCCAGCTCCAATAGCGTATATTAAAGTTGTTGCGGTTAAAAAGCTCGTAGTTGGATTTCTGCTGAGGATGACCGGTCCGCCCTCTGGGTGAGTATCTGGCTCAGCCTTGGCATCTTCCTGAAGAACGTATCTGCACTTGACTGTGTGGTGCGGTATTTAGGACATTTACTTTGAGGAAATTAGAGTGTTTCAAGCAAGCGCACGCCTTGAATACATTAGCATGGAATAATAAGATAGGACCTCGGTTCTATTTTGTTGGTTTCTAGAGCTGAGGTAATGATTGATAGGGATAGTTGGGGGCATTCGTATTTAACTGTCAGAGGTGAAATTCTTGGATTTGTTAAAGACGGACTACTGCGAAAGCATTTGCCAAGGATGTTTTCATTGATCAAGAACGAAAGTTAGGGGATCGAAGACGATCAGATACCGTCCTAGTCTTAACCATAAACTATGCCGACTAGAGATTGGAGGTCGTTATCTTTACGACTCCTTCAGCACCTTATGAGAAATCAAAGTCTTTGGGTTCCGGGGGGAGTATGGTCGCAAGGCTGAAACTTAAAGGAATTGACGGAAGGGCACCACCAGGAGTGGAGCCTGCGGCTTAATTTGACTCAACACGGGGAAACTTACCAGGTCCAGACATAGTAAGGATTGACAGATTGATAGCTCTTTCTTGATTCTATGGGTGGTGGTGCATGGCCGTTCTTAGTTGGTGGAGTGATTTGTCTGGTTAATTCCGTTAACGAACGAGACCTTAACCTGCTAAATAGTTACATGTAACCTCGGTTACATGGGCAACTTCTTAGAGGGACTTTGCGTGTCTAACGCAAGGAAGTTTGAGGCAATAACAGGTCTGTGATGCCCTTAGATGTCCTGGGCTGCACGCGCGCTACACTGATGCGCTCAACGAGTTTACGATCTTGTCTGAAATGACTGGGTAATCTTTTTAAAACGCATCGTGATGGGGATAGATCATTGCAATTATTGATCTTCAACGAGGAATTCCTAGTAAGCGCGAGTCATCAGCTCGTGCTGATTACGTCCCTGCCCTTTGTACACACCGCCCGTCGCTCCTACCGATTGAGTGATCCGGTGAATAACTCGGACTGATGCAGTGATCAGCTTCTGAACGTTGCATTGGAAAGTTTAGTGAACCTTATCACTTAGAGGAAGGAGAAGTCGTAACAAGGTTT-------------------------------------
>gi|1688068|gb|U41087.1|GBU41087_Gymnodinium_beii_small_subunit_ribosomal_RNA_gene_sequence
TAAGCCATGCATGTCTCAGTATAAGCTTCTACATGGTGAAACTGCGAATGGCTCATTAAAGCAGTTATAGTTTATTTGATGGTCACTGTTATATGGATAACTGTGGTAATTCTAGAGCTAATACATGCACCAAAACCCAACTTCGCAGAAGGGTTGTGTTTATTAGATACAGAACCAACCCAGGTTCGCCTGGTTTTGTGGTGACTCATAATAACTCGATGAATCGTGTAGCTTCGCTGACGATGCATCATTCAAGTTTCTGACCTATCAGCTTCCGACGGTAGGGTATTGGCCTACCGTGGCAATGACGGGTAACGGAGAATTAGGGTTTGATTCCGGAGAGGGAGCCTGAGAAACGGCTACCACATCTAAGGAAGGCAGCAGGCGCGCAAATTACCCAATCCTGACACAGGGAGGTAGTGACAAGAAATAACAATACAGGGCATCCATGTCTTGTAATTGGAATGAGTAGAATTTAAATCCCTTTATGAGTATCAATTGGAGGGCAAGTCTGGTGCCAGCAGCCGCGGTAATTCCAGCTCCAATAGCGTATATTAAAGTTGTTGCGGTTAAAAAGCTCGTAGTTGGATTTCTGCTGAGGATGACCGGTCCGCCCTCCGGGTGAGTATCTGGCTCAGCCTTGGCATCTTCCTGAAGAACGTAACTGCACTTGACTGTGTGGTGCGGTATTTAGGACATTTACTTTGAGGAAATTAGAGTGTTTCAAGCAAGCGCACGCCTTGAATACATTAGCATGGAATAATAAGATAGGACCTCGGTTCTATTTTGTTGGTTTCTAGAGCTGAGGTAATGATTGATAGGGATAGTTGGGGGCATTCGTATTTAACTGTCAGAGGTGAAATTCTTGGATTTGTTAAAGACGGACTACTGCGAAAGCATTTGCCAAGGATGTTTTCATTGATCAAGAACGAAAGTTAGGGGATCGAAGACGATCAGATACCGTCCTAGTCTTAACCATAAACTATGCCGACTAGAGATTGGAGGTCGTTATCTTTACGACTCCTTCAGCACCTTATGAGAAATCAAAGTCTTTGGGTTCCGGGGGGAGTATGGTCGCAAGGCTGAAACTTAAAGGAATTGACGGAAGGGCACCACCAGGAGTGGAGCCTGCGGCTTAATTTGACTCAACACGGGGAAACTTACCAGGTCCAGACATAGTAAGGATTGACAGATTGATAGCTCTTTCTTGATTCTATGGGTGGTGGTGCATGGCCGTTCTTAGTTGGTGGAGTGATTTGTCTGGTTAATTCCGTTAACGAACGAGACCTTAACCTGCTAAATAGTTACATGTAACTCCGGTTACATGGGCAACTTCTTAGAGGGACTTTGYGTGTCTAACGCAAGGAAGTTTGAGGCAATAACAGGTCTGTGATGCCCTTAGATGTCCTGGGCTGCACGCGCGCTACACTGATGCGCTCAACGAGTTTACGATCTTGCCTGAAATGGCTGGGTAATCTTTTTAAAACGCATCGTGATGGGGATAGATCATTGCAATTATTGATCTTCAACGAGGAATTCCTAGTAAGCGCGAGTCATCAGCTCGTGCTGATTACGTCCCTGCCCTTTGTACACACCGCCCGTCGCTCCTACCGATTGAGTGATCCGGTGAATAACTCGGACCGATGCATTTTCCAGCTTCTGGAAGTTGCATTGGAAAGTTTAGTGAACCTTATCACTTAGAGGAAGGAGAAGTCGTAACAAGGTTT-----------------------------------
>gi|9295521|gb|AF276818.1|_Gymnodinium_sanguineum_small_subunit_ribosomal_RNA_gene_complete_sequence
TAAGCCATGCATGTCTCAGTATAAGCTTCTATATGGCAAAACTGCGAATGGCTCATTAAAACAGTTATAGTTCATTTGATGGTCTCTCACTACATGGATAACTGTGGTAATTCTAGAGCTAATACATGCGCCCTAACCCGACTTCGTAGAAGGGTTGTGCTTATTAGACACAGAACCAACCCAGGCTCTGCCTGGTCTTGTGGTGAGTCATAATAACTGAACGAATCGCATGGCATCGCCGGCGATAAATCATTCAAGTTTCTGACCTATCAGCTTCCGACGGTAGGGTATTGGCCTACCGTGGCAATGACGGGTAACGGAGAATTAGGGTTCGATTCCGGAGAGGGAGCCTGAGAAACGGCTACCACATCTAAGGAAGGCAGCAGGCGCGCAAATTACCCAATCCCGACACGGGGAGGTAGTGACAAGAAATAACAATACAGGGCATCCATGTCTTGTAATTGGAATGAGTAGAATTTAAATCCCTTTACGAGTATCGATTGGAGGGCAAGTCTGGTGCCAGCAGCCGCGGTAATTCCAGCTCCAATAGCGTATATTAAAGTTGTTGCGGTTAAAAAGCTCGTAGTTGGATTTCTGCCGAGAACGACCGGTCCGCCCTCTGGGTGAGTATCTGGCTCGGTCTGGGCATCTTCTTGGAGAACGTAGCTGCACTTGACTGTGTGGTGCGGTATCCAGGACATTTACTTTGAGGAAATTAGAGTGTTTCAAGCAGGCATGTGCCTTGAATACATTAGCATGGAATAATAATATAGGACCTTAATTCTATTTTGTTGGTTTCTAGAGTTGAGGTAATGATTAATAGGGATAGTTGGGGGCATTCGTATTTAACTGTCAGAGGTGAAATTCTTGGATTTGTTAAAGACGGACTACTGCGAAAGCATTTGCCAAGGATGTTTTCATTGATCAAGAACGAAAGTTAGGGGATCGAAGACGATCAGATACCGTCCTAGTCTTAACCATAAACCATGCCGACTAGAGATTGGAGGTCGTTATCATTACGACTCCTTCAGCACCTTATGAGAAATCAAAGTCTTTGGGTTCCGGGGGGAGTATGGTCGCAAGGCTGAAACTTAAAGGAATTGACGGAAGGGCACCACCAGGCGTGGAGCCTGCGGCTTAATTTGACTCAACACGGGGAAACTTACCAGGTCCAGACATAGTAAGGATTGACAGATTGATAGCTCTTTCTTGATTCTATGGGTGGTGGTGCATGGCCGTTCTTAGTTGGTGGAGTGATTTGTCTGGTTAATTCCGTTAACGAACGAGACCTTAACCTGCTAAATAGTTACACGTAACTCCGGTTATGTGGGCAACTTCTTAGAGGGACTTTGTGTGTCTAACGCAAGGAAGTTTGAGGCAATAACAGGTCTGTGATGCCCTTAGATGTTCTGGGCTGCACGCGCGCTACACTGATGCGGTCAACGAGTTTCTGCCTGGTCCGGCAGGATTGGGTAATCTTCTTAAATCGCATCGTGATGGGGATAGATTATTGCAATTATTAATCTTCAACGAGGAATGCCTAGTAAGCGCGAGTCATCAGCTCGTGCTGATTACGTCCCTGCCCTTTGTACACACCGCCCGTCGCTCCTACCGATTGAGTGATCCGGTGAATAATTCGGACCAACCCAGGGCCCAGTTACTGTGTGCTGGGGTGGAAAGTTTAGTGAACCTTATCACTTAGAGGAAGGAGAAGTCGTAACAAGGTTT----------------------------------
>gi|1688069|gb|U41085.1|GSU41085_Gymnodinium_sanguineum_small_subunit_ribosomal_RNA_gene_partial_sequence
TAAGCCATGCATGTCTCAGTATAAGCTTCTATATGGCAAAACTGCGAATGGCTCATTAAAACAGTTATAGTTCATTTGATGGTCTCTCACTACATGGATAACTGTGGTAATTCTAGAGCTAATACATGCGCCCTAACCCGACTTCGTAGAAGGGTTGTGCTTATTAGACACAGAACCAACCCAGGCTCTGCCTGGTCTTGTGGTGAGTCATAATAACTGAACGAATCGCATGCATCGCCGGCGATAAATCATTCAAGTTTCTGACCTATCAGCTTCCGACGGTAGGGTATTGGCCTACCGTGGCAATGACGGGTAACGGAGAATTAGGGTTCGATTCCGGAGAGGGAGCCTGAGAAACGGCTACCACATCTAAGGAAGGCAGCAGGCGCGCAAATTACCCAATCCGACACGGGGAGGTAGTGACAAGAAATAACAATACAGGGCATCCATGTCTTGTAATTGGAATGAGTAGAATTTAAATCCCTTTACGAGTATCGATTGGAGGGCAAGTCTGGTGCCAGCAGCCGCGGTAATTCCAGCTCCAATAGCGTATATTAAAGTTGTTGCGGTTAAAAAGCTCGTAGTTGGATTTCTGCCGAGAACGACCGGTCCGCCCTCTGGGTGAGTATCTGGCTCGGTCTGGGCATCTTCTTGGAGAACGTAGCTGCACTTGACTGTGTGGTGCGGTATCCAGGACATTTACTTTGAGGAAATTAGAGTGTTTCAAGCAGGCGTGTGCCTTGAATACATTAGCATGGAATAATAATATAGGACCTTAATTCTATTTTGTTGGTTTCTAGAGTTGAGGTAATGATTAATAGGGATAGTTGGGGGCATTCGTATTTAACTGTCAGAGGTGAAATTCTTGGATTTGTTAAAGACGGACTACTGCGAAAGCATTTGCCAAGGATGTTTTCATTGATCAAGAACGAAAGTTAGGGGATCGAAGACGATCAGATACCGTCCTAGTCTTAACCATAAACCATGCCGACTAGAGATTGGAGGTCGTTATCATTACGACTCCTTCAGCACCTTATGAGAAATCAAAGTCTTTGGGTTCCGGGGGGAGTATGGTCGCAAGGCTGAAACTTAAAGGAATTGACGGAAGGGCACCACCAGGCGTGGAGCCTGCGGCTTAATTTGACTCAACACGGGGAAACTTACCAGGTCCAGACATAGTAAGGATTGACAGATTGATAGCTCTTTCTTGATTCTATGGGTGGTGGTGCATGGCCGTTCTTAGTTGGTGGAGTGATTTGTCTGGTTAATTCCGTTAACGAACGAGACCTTAACCTGCTAAATAGTTACACGTAACTCCGGTTATGTGGGCAACTTCTTAGAGGGACTTTGTGTGTCTAACGCAAGGAAGTTTGAGGCAATAACAGGTCTGTGATGCCCTTAGATGTTCTGGGCTGCACGCGCGCTACACTGATGCGGTCAACGAGTTTCTGCCTGGTCCGGCAGGATTGGGTAATCTTCTTAAATCGCATCGTGATGGGGATAGATTATTGCAATTATTAATCTTCAACGAGGAATGCCTAGTAAGCGCGAGTCATCAGCTCGTGCTGATTACGTCCCTGCCCTTTGTACACACCGCCCGTCGCTCCTACCGATTGAGTGATCCGGTGAATAATTCGGACCAACCCAGGGCCCAGTTACTGTGTGCTGGGGTGGAAAGTTTAGTGAACCTTATCACTTAGAGGAAGGAGAAGTCGTAACAAGGTTT------------------------------------
>gi|651078517|dbj|AB860180.1|_Gymnodinium_sp._ex_Spongotrochus_glacialis_genes_for_18S_rRNA_ITS1_5.8S_rRNA_ITS2_28S_rRNA_partial_and_complete_sequence
TAAGCCATGCATGTCTCAGTATAAGCTTCTACACGGCGAAACTGCGAATGGCTCATTAAAACAGTTATCGTTTATTTGGTGGTCATTCATTACATGGATAACCGTGGTAATTCTAGAGCTAATACATGCGCCCAAACCCGACTTCGTGGAAGGGTTGTGTTTATTAGGTACAAAACCAACCCAGGCTCTGCCTGGTCTTTTGGTGATTCATGATAACCGAACGAATCGCATAGCAACCGCTGGCGATGAATCATTCAAGTTTCTGACCTATCAGCTTCCGACGGTAGGGTATTGGCCTACCGTGGCAATGACGGGTAACGGAGAATTAGGGTTCGATTCCGGAGAGGGAGCCTGAGAAACGGCTACCACATCTAAGGAAGGCAGCAGGCGCGCAAATTACCCAATCCTGACACAGGGAGGTAGTGACAAGAAATAACAATACAGGGCATCCATGTCTTGTAATTGGAATGAGTAGAATTTAAATCCCTTTATGAGTATCGATTGGAGGGCAAGTCTGGTGCCAGCAGCCGCGGTAATTCCAGCTCCAATAGCGTATATTAAAGTTGTTGCGGTTAAAAAGCTCGTAGTTGGATTTCTGCTGAGGACGATCGGTCCGCCCCTCTGGGTGAGTATCTGGTTCGGCCTTGGCATCTTCTTGGAGAACGTTACTGCACTTGACTGTGTGGTGCGGTATCCAGGACATTTACTTTGAGGAAATTAGAGTGTTTCAAGCAGGCGCACGCCTTGAATACATTAGCATGGAATAATAAGATAGGACCTTGGTTCTATTTTGTTGGTTTCTAGAGCTGAGGTAATGATTAATAGGGATAGTTGGGGGCATTCGTATTTAACTGTCAGAGGTGAAATTCTTGGATTTGTTAAAGACGGACTACTGCGAAAGCATTTGCCAAGGATGTTTTCATTGATCAAGAACTAAAGTTAGGGGATCGAAGACGATCAGATACCGTCCTAGTCTTAACCATAAACCATGCCGACTAGAGATTGGAGGTCGTTAATTATACGACTCCTTCAGCACCTTATGAGAAATCAAAGTCTTTGGGTTCCGGGGGGAGTATGGTCGCAAGGCTGAAACTTAAAGGAATTGACGGAAGGGCACCACCAGGAGTGGAGCCTGCGGCTTAATTTGACTCAACACGGGGAAACTTACCAGGTCCAGACATAGTAAGGATTGACAGATTGATAGCTCTTTCTTGATTCTATGGGTGGTGGTGCATGGCCGTTCTTAGTTGGTGGAGTGATTTGTCTGGTTAATTCCGTTAACGAACGAGACCTTAACCTGCTAAATAGTTACGCGTAACTTCGGTTACGCGGGCAACTTCTTAGAGGGACTTTGTGTGTCTAACGCAAGGAAGTTTGAGGCAATAACAGGTCTGTGATGCCCTTAGATGTTCTGGGCTGCACGCGCGCTACACTGATGCACTCAACGAGTTTAGACCTTGCCCGATAGGGTTGGGTAATCTTTTTAAAATGCATCGTGATGGGGATAGATTATTGCAATTATTAATCTTCAACGAGGAATTCCTAGTAAGCGCGAGTCATCAGCTCGTGCTGATTACGTCCCTGCCCTTTGTACACACCGCCCGTCGCTCCTACCGATTGAGTGTTTCGGTGAATAATTCGGACTGCAACAATGTTTGGATCCCGAACGTTGTAGCGGAAAGTTTGGTGAACCTCAACACTTAGAGGAAGGAGAAGTCGTAACAAGGTTT--------------------------------
>gi|284975239|gb|GU362426.1|_Gymnodinium_catenatum_strain_ZX9_18S_ribosomal_RNA_gene_partial_sequence
TAAGCCATGCATGTCTCAGTATAAGCTTTCACACGGCGAAACTGCGAATGGCTCATTAAAACAGTTATCGTTTATTTGGTGGTCATTCATTACATGGATAACCATGGTAATTCTAGAGCTAATACATGCGCCCAGACCCAACTTCGTGGAAGGGTTGTGTTTATTAGGTACAGAACCAACCCAGGCTCTGCCTGGTCTTTTGGTGATTCATAATAACCGAACGAATCGCATGGCCTCGCCTAGCGATGGACTATTCAAGTTTCTGACCTATCAGCTTCCGACGGTAGGGTATTGGCCTACCGTGGCAATGACGGGTAACAGAGAATTAGGGTTCGATTCTGGAGAGGGAGCCTGAGAAACGGCTACCACATCTAAGGAAGGCAGCAGGCGCGCAAATTACCCAATCCTGACACAGGGAGGTAGTGACAAGAAATAACAATACAGGGCATCCATGTCGTGTAATTGGAATGGATAGAATTTAAATCCCTTTATGAGTATCGATTGGAGGGCAAGTCTGGTGCCAACAGCCGCGGTAATTCCAGCTCCAATAGCGTATATTAAAGTTGTTGCGGTTAAAAAGCTCGTAGTTGGATTTCTGTTGGGGACGACTGGTCCGCCTTCTGGGTGAGTATCTAGCGCGGCCCTGGCTTCTTCTTGGAGAACGTTGCTGCACTTGACTGTGTGGTACGGTATCTGGGACTTTTACTTTGAGGAAATTAGAGTGTTTCAAGCAGGCGTGTGCCTTGAATACATTAGCATGGAATATGAGATAGGACCTCGGTTCTATTTTGTTGGTTTCTAGAGCTGAGGTAATGATTAATAGGGATAGTGGGGGCATTCGTATTTAACTGTCAGAGTGAAATTCTKGATTTGTTAAAGACGGACTACTGCGAAWGCATTTGCCAAGGATGTTTCATTGATCGAGAACGAAAGTTAGGGGATCSRAGACGATCAGATACCGTCCTAGTCTTAACCATAAACCATGCCGACTAGAGATTGGAGGTCGTTAATTATACGACTCCTTCAGCACCTTATGAGAAATCAAAGTCTTTGGGTTCTGGGGGGAGTATGGTCGCAAGGCTGAAACTTAAAGGAATTGACGGAAGGGCACCACCAGGAGTGGAGCCTGCGGCTTAATTTGACTCAACACGGGGAAACTTACCAGGTCCAGACATAGTAAGGATTGACAGATTGATAGCTCTTTCTTGATTCTATGGGTGGTGGTGCATGGCCGTTCTTAGTTGGTGGAGTGATTTGTCTGGTTAATTCCGTTAACGAACGAGACCTTAACCTGCTAAATAGGTTACGTGTAACCTCGGTTACGCGGGCAACTTCTTAGAGGGACTTTGTGTGTCTAACGCAAGGAAGTTTGAGGCAATAACAGGTCTGTGATGCCCTTAGATGTTCTGGGCTGCACGCGCGCTACACTGATGCACTCAACGAGTTTGTTCCTTGTCCGACAGGATTGGGTAATCTTCTTAAAATGCATCGTGATGGGGATAGATTATTGCAATTATTAATCTTCAACGAGGAATTCCTAGTAAGCGCGAGTCATCAGCTCGTGCTGATTACGTCCCTGCCCTTTGTACACACCGCCCGTCGCTCCTACCGATTGAGTGCTCAGGTGAATAATTCGGACTGCGGCAATGTTCGGTACGCTGAACGTTGCAGCGGAAAGTTTAGTGAACCTTATCACTTAGAGGAAGGAGAAGTCGTAACAAGGTTT------------------------------------
>gi|66276691|gb|AY999082.1|_Gymnodinium_aureolum_strain_SWA_16_18S_ribosomal_RNA_gene_internal_transcribed_spacer_1_5.8S_ribosomal_RNA_gene_and_internal_transcribed_spacer_2_complete_sequence_and_28S_e
TAAGCCATGCATGTCTCAGTATAAGCTTCTACACGGCGAAACTGCGAATGGCTCATTAAAACAGTTATCGTTTATTTGGTGGTCATTCATTACATGGATAACCATGGTAATTCTAGAGCTAATACATGCGCCCAAACCCAACTTCTTGGACGGGTTGTGTTTATTAGGTACAGAACCAACCCAGGCTCCGCCTGGCTTTTTGGTGATTCATGATAACCGAACGAATCGCATGGCATTCGCTGGCGATGAACCATTCAAGTTTCTGACCTATCAGCTTCCGACGGTAGGGTATTGGCCTACCGTGGCAATGACGGGTAACGGAGAATTAGGGTTCGATTCCGGAGAGGGAGCCTGAGAAACGGCTACCACATCTAAGGAAGGCAGCAGGCGCGCAAATTACCCAATCCTGACACAGGGAGGTAGTGACAAGAAATAACAATACAGGGCATCCATGTCTTGTAATTGGAATGAATAGAATTTAAATCCCTTTATGAGTATCGATTGGAGGGCAAGTCTGGTGCCAGCAGCCGCGGTAATTCCAGCTCCAATAGCGTATATTAAAGTTGTTGCGGTTAAAAAGCTCGTAGTTGGATTTCTGCTGAGGACGACCGGTCCGCCCTCTGGGTGAGCATCTGGCTCGGCCTTGGCATCTTCTTGGAGAACGTTACTGCACTTGATTGTGTGGTGCGGTATCCAGGACTTTTACTTTGAGGAAATTAGAGTGTTTCAAGCAGGCGCACGCCTTGAATACATTAGCATGGAATAATAAGATAGGACCTTGGTTCTATTTTGTTGGTTTCTAGAGCTGAGGTAATGATTAATAGGGATAGTTGGGGGCATTCGTATTTAACTGTCAGAGGTGAAATTCTTGGATTTGTTAAAGACGGACTACTGCGAAAGCATTTGCCAAGGATGTTTTCATTGATCAAGAACGAAAGTTAGGGGATCGAAGACGATCAGATACCGTCCTAGTCTTAACCATAAACCATGCCGACTAGAGATTGGAGGTCGTTACTTATACGACTCCTTCAGCACCTTATGAGAAATCAAAGTCTTTGGGTTCCGGGGGGAGTATGGTCGCAAGGCTGAAACTTAAAGGAATTGACGGAAGGGCACCACCAGGAGTGGAGCCTGCGGCTTAATTTGACTCAACACGGGGAAACTTACCAGGTCCAGACATAGTAAGGATTGACAGATTGATAGCTCTTTCTTGATTCTATGGGTGGTGGTGCATGGCCGTTCTTAGTTGGTGGAGTGATTTGTCTGGTTAATTCCGTTAACGAACGAGACCTTAACCTGCTAAATAGTTACGCATAACTTCGGTTACGCGGGCAACTTCTTAGAGGGACTTTGTGTGTCTAACGCAAGGAAGTTTGAGGCAATAACAGGTCTGTGATGCCCTTAGATGTTCTGGGCTGCACGCGCGCTACACTGATGCATTCAACGAGTTTACGACCTTGCCTGGAAAGGTTGGGTAATCTTTGTAAAATGCATCGTGATGGGGATAGATTATTGCAATTATTAATCTTCAACGAGGAATTCCTAGTAAGCGCGAGTCATCAGCTCGTGCTGATTACGTCCCTGCCCTTTGTACACACCGCCCGTCGCTCCTACCGATTGAGTGATCCGGTGAATAATTCGGACTGCAGCAATGTTTGGATCCCGAACGTTGCAGCGGAAAGTTTAGTGAACCTTATCACTTAGAGGAAGGAGAAGTCGTAACAAGGTTT--------------------------------
>gi|229890797|emb|FN392226.1|_Gymnodinium_aureolum_18S_rRNA_gene_(partial)_ITS1_5.8S_rRNA_gene_ITS2_and_28S_rRNA_gene_(partial)_isolate_GASMK0803
TAAGCCATGCATGTCTCAGTATAAGCTTCTACACGGCGAAACTGCGAATGGCTCATTAAAACAGTTATCGTTTATTTGGTGGTCATTCATTACATGGATAACCATGGTAATTCTAGAGCTAATACATGCGCCCAAACCCAACTTCTTGGACGGGTTGTGTTTATTAGGTACAGAACCAACCCAGGCTCCGCCTGGCTTTTTGGTGATTCATGATAACCGAACGAATCGCATGGCATTCGCTGGCGATGAACCATTCAAGTTTCTGACCTATCAGCTTCCGACGGTAGGGTATTGGCCTACCGTGGCAATGACGGGTAACGGAGAATTAGGGTTCGATTCCGGAGAGGGAGCCTGAGAAACGGCTACCACATCTAAGGAAGGCAGCAGGCGCGCAAATTACCCAATCCTGACACAGGGAGGTAGTGACAAGAAATAACAATACAGGGCATCCATGTCTTGTAATTGGAATGAATAGAATTTAAATCCCTTTATGAGTATCGATTGGAGGGCAAGTCTGGTGCCAGCAGCCGCGGTAATTCCAGCTCCAATAGCGTATATTAAAGTTGTTGCGGTTAAAAAGCTCGTAGTTGGATTTCTGCTGAGGACGACCGGTCCGCCCTCTGGGTGAGCATCTGGCTCGGCCTTGGCATCTTCTTGGAGAACGTTACTGCACTTGATTGTGTGGTGCGGTATCCAGGACTTTTACTTTGAGGAAATTAGAGTGTTTCAAGCAGGCGCACGCCTTGAATACATTAGCATGGAATAATAAGATAGGACCTTGGTTCTATTTTGTTGGTTTCTAGAGCTGAGGTAATGATTAATAGGGATAGTTGGGGGCATTCGTATTTAACTGTCAGAGGTGAAATTCTTGGATTTGTTAAAGACGGACTACTGCGAAAGCATTTGCCAAGGATGTTTTCATTGACCAAGAACGAAAGTTAGGGGATCGAAGACGATCAGATACCGTCCTAGTCTTAACCATAAACCATGCCGACTAGAGATTGGAGGTCGTTACTTATACGACTCCTTCAGCACCTTATGAGAAATCAAAGTCTTTGGGTTCCGAGGGGGAGTATGGTCGCAAGGCTGAAACTTAAAGGAATTGACGGAAGGGCACCACCAGGAGTGGAGCCTGCGGCTTAATTTGACTCAACACGGGGAAACTTACCAGGTCCAGACATAGTAAGGATTGACAGATTGATAGCTCTTTCTTGATTCTATGGGTGGTGGTGCATGGCCGTTCTTAGTTGGTGGAGTGATTTGTCTGGTTAATTCCGTTAACGAACGAGACCTTAACATGCTAAATAGTTACGCATAACTTCGGTTACGCGGGCAACTTCTTAGAGGGACTTTGTGTGTCTAACGCAAGGAAGTTTGAGGCAATAACAGGTCTGTGATGCCCTTAGATGTTCTGGGCTGCACGCGCGCTACAATGATGCATTCAACGAGTTTACGACCTTGCCTGGAAAGGTTGGGTAATCTTTGTAAAATGCATCGTGATGGGGATAGATTATTGCAATTATTAATCTTCAACGAGGAATTCCTAGTAAGCGCGAGTCATCAGCTCGTGCTGATTACGTCCCTGCCCTTTGTACACACCGCCCGTCGCTCCTACCGATTGAGTGATCCGGTGAATAATTCGGACTGCAGCAATGTTTGGATCCCGAACGTTGCAGCGGAAAGTTTAGTGAACCTTATCACTTAGAGGAAGGAGAAGTCGTAACAAGGTTT-------------------------------
>gi|113206526|gb|DQ837534.1|_Gymnodinium_dorsalisulcum_strain_KDAAD_18S_small_subunit_ribosomal_RNA_gene_partial_sequence(2)
TAAGCCATGCATGTCTCAGTATAAGCTTCTACACGGCGAAACTGCGAATGGCTTATTAAAACAGTTATCGTTTATTTGGTGGTCATTCCTTACATGGATAACCATGGTAATTCTAGAGCTAATACATGCGCCCAGACCCAACTTTGCGGAAGGGTTGTGTTTATTAGGTACAGAACCAACCCAGGCTCTGCCTGGTCTTTTGGTGATTCATAATAACCGAACGAATCGCATGGCTTCGGCTGGCGATGAACCATTCAAGTTTCTGACCTATCAGCTTCCGACGGTAGGGTATTGGCCTACCGTGGCAATGACGGGTAACGGAGAATTAGGGTTCGATTCCGAAGAGGGAGCCTGAGAAACGGCTACCACATCTAAGGAAGGCAGCAGGCGCGCAAATTACCCAATCCTGACACAGGGAGGTAGTGACAAGAAATAACAATACAGGGCATCCATGTCTTGTAATTGGAATGGATAGAATTTAAATCCCTTTATGAGTATCGATTGGAGGGCAAGTCTGGTGCCAGCAGCCGCGGTAATTCCAGCTCCAATAGCGTATATTAAAGTTGTTGCGGTTAAAAAGCTCGTAGTTGGATTTCTGCTGAGGACGATCGGTCCGCCCTCTGGGTGAGTATCTGGCTCGGCCTTGGCATCTTCTTGGAGAACGTTACTGCACTTGACTGTGTGGTACGGTATCCAGGACTTTTACTTTGAGGAAATTAGAGTGTTTCAAGCAGGCGCACGCCTTGAATACATTAGCATGGAATAATAAGATAGGACCTTGGTTCTATTTTGTTGGTTTCTAGAGCTGAGGTAATGATTAATAGGGATAGTTGGGGGCATTCGTATTTAACTGTCAGAGGTGAAATTCTTGGATTTGTTAAAGACGGACTACTGCGAAAGCATTTGCCAAGGATGTTTTCATTGATCAAGAACGAAAGTTAGGGGATCGAAGACGATCAGATACCGTCCTAGTCTTAACCATAAACCATGCCGACTAGAGATTGGAGGTCGTTAACTATACGACTCCTTCAGCACCTTATGAGAAATCAAAGTCTTTGGGCTCTGGGGGGAGTATGGTCGCAAGGCTGAAACTTAAAGGAATTGACGGAAGGGCACCACCAGGAGTGGAGCCTGCGGCTTAATTTGACTCAACACGGGGAAACTTACCAGGTCCAGACATAGTAAGGATTGACAGATTGATAGCTCTTTCTTGATTCTATGGGTGGTGGTGCATGGCCGTTCTTAGTTGGTGGAGTGATTTGTCTGGTTAATTCCGTTAACGAACGAGACCTTAACCTGCTAAATAGTTACGCATAACTTCGGTTACGCGGGCAACTTCTTAGAGGGACTTTGTGTGTCTAACGCAAGGAAGTTTGAGGCAATAACAGGTCTGTGATGCCCTTAGATGTTCTGGGCTGCACGCGCGCTACACTGATGCACTCAACGAGTTTTCGACCTTGTCCGAGAGGATTGGGTAATCTTTTTAAAATGCATCGTGATGGGGATAGATTATTGCAATTATTAATCTTCAACGAGGAATTCCTAGTAAGCGCGAGTCATCAGCTCGTGCTGATTACGTCCCTGCCCTTTGTACACACCGCCCGTCGCTCCTACCGATTGAGTGCTCAGGTGAATAATTCGGACTGCAGCAACGCTCGGATCCCGAACGTTGCAGCGGAAAGTTTAGTGAACCTTATCACTTAGAGGAAGGAGAAGTCGTAACAAGGTTT--------------------------------
>gi|110556593|dbj|AB265965.1|_Gymnodinium_microreticulatum_gene_for_18S_ribosomal_RNA_partial_sequence_country:_Japan:Nagasaki_Sasebo_Bay
TAAGCCATGCATGTCTCAGTATAAGCTTCTACACGGCGAAACTGCGAATGGCTTATTAAAACAGTTATAGTTTATTTGGTGGTCACTCATTACATGGATAACCATGGTAATTCTAGAGCTAATACATGCGCCCAGACCCAACTTTGCGGAAGGGTTGTGTTTATTAGGTACAGAACCAACCCAGGCTCTGCCTGGTCTTTTGGTGATTCATGATAACCGAACGAATCGCATGGCATCAGCTGGCGATGAACCATTCAAGTTTCTGACCTATCAGCTTCCGACGGTAGGGTATTGGCCTACCGTGGCAATGACGGGTAACGGAGAATTAGGGTTCGATTCCGAAGAGGGAGCCTGAGAAACGGCTACCACATCTAAGGAAGGCAGCAGGCGCGCAAATTACCCAATCCTGACACAGGGAGGTAGTGACAAGAAATAACAATACAGGGCATCCATGTCTTGTAATTGGAATGAGTAGAATTTAAATCCCTTTATGAGTATCAATTGGAGGGCAAGTCTGGTGCCAGCAGCCGCGGTAATTCCAGCTCCAATAGCGTATATTAAAGTTGTTGCGGTTAAAAAGCTCGTAGTTGGATTTCTGTCGAGGACGATCGGTCCGCCTTCTGGGTGAGTATCTGGTGCGGCCTTGGCATCTTCTTGGAGAACGTATCTGCACTTGACTGTGTGGTGCGGTATCCAGGACTTTTACTTTGAGGAAATTAGAGTGTTTCAAGCAGGCGAACGCCTTGAATACATTAGCATGGAATAATAAGATAGGACCTTGGTTCTATTTTGTTGGTTTCTAGAGCTGAGGTAATGATTAATAGGGATAGTTGGGGGCATTCGTATTTAACAGTCAGAGGTGAAATTCTTGGATTTGTTAAAGACGGACTACTGCGAAAGCATTTGCCAAGGATGTTTTCATTGATCAAGAACGAAAGTTAGGGGATCGAAGACGATCAGATACCGTCCTAGTCTTAACCATAAACCATGCCGACTAGAGATTGGAGGCTGTTATTTATACGACTCCTTCAGCACCTTATGAGAAATCAAAGTTTCTGGGTTCTGGGGGGAGTATGGTCGCAAGGCTGAAACTTAAAGGAATTGACGGAAGGGCACCACCAGGAGTGGAGCCTGCGGCTTAATTTGACTCAACACGGGGAAACTTACCAGGTCCAGACATAGTAAGGATTGACAGATTGATAGCTCTTTCTTGATTCTATGGGTGGTGGTGCATGGCCGTTCTTAGTTGGTGGAGTGATTTGTCTGGTTAATTCCGTTAACGAACGAGACCTTAACCTGCTAAATAGTTACGCATAACTTCGGTTATGCGGGCAACTTCTTAGAGGGACTTTGTGATTCGCACGCAAGGAAGTTTGAGGCAATAACAGGTCTGTGATGCCCTTAGATGTTCTGGGCTGCACGCGCGCTACACTGATGTGTTCATCGAGTTTTCGACCTTGTCCGACAGGATTGGGTAATCTTTTCAAAACACATCGTGATGGGGATAGATTATTGCAATTATTAATCTTCAACGAGGAATTCCTAGTAAGCGCGAGTCATCAGCTCGTGCTGATTACGTCCCTGCCCTTTGTACACACCGCCCGTCGCTCCTACCGATTGGGTGTTTCGGTGAACTATCCAGATCGCAGCAATGTTCGGATCCCGAATGTTGCAGCGAAAAGTTTCGTGAACCTCAACACCTAGAGGAAGGAGAAGTCGTAACAAGGTTT--------------------------------
>gi|110556592|dbj|AB265964.1|_Gymnodinium_microreticulatum_gene_for_18S_ribosomal_RNA_partial_sequence_country:_Japan:Fukui_Obama_Bay
TAAGCCATGCATGTCTCAGTATAAGCTTCTACACGGCGAAACTGCGAATGGCTTATTAAAACAGTTATAGTTTATTTGGTGGTCACTCATTACATGGATAACCATGGTAATTCTAGAGCTAATACATGCGCCCAGACCCAACTTTGCGGAAGGGTTGTGTTTATTAGGTACAGAACCAACCCAGGCTCTGCCTGGTCTTTTGGTGATTCATGATAACCGAACGAATCGCATGGCATCAGCTGGCGATGAACCATTCAAGTTTCTGACCTATCAGCTTCCGACGGTAGGGTATTGGCCTACCGTGGCAATGACGGGTAACGGAGAATTAGGGTTCGATTCCGAAGAGGGAGCCTGAGAAACGGCTACCACATCTAAGGAAGGCAGCAGGCGCGCAAATTACCCAATCCTGACACAGGGAGGTAGTGACAAGAAATAACAATACAGGGCATCCATGTCTTGTAATTGGAATGAGTAGAATTTAAATCCCTTTATGAGTATCAATTGGAGGGCAAGTCTGGTGCCAGCAGCCGCGGTAATTCCAGCTCCAATAGCGTATATTAAAGTTGTTGCGGTTAAAAAGCTCGTAGTTGGATTTCTGTCGAGGACGATCGGTCCGCCTTCTGGGTGAGTATCTGGTGCGGCCTTGGCATCTTCTTGGAGAACGTATCTGCACTTGACTGTGTGGTGCGGTATCCAGGACTTTTACTTTGAGGAAATTAGAGTGTTTCAAGCAGGCGAACGCCTTGAATACATTAGCATGGAATAATAAGATAGGACCTTGGTTCTATTTTGTTGGTTTCTAGAGCTGAGGTAATGATTAATAGGGATAGTTGGGGGCATTCGTATTTAACAGTCAGAGGTGAAATTCTTGGATTTGTTAAAGACGGACTACTGCGAAAGCATTTGCCAAGGATGTTTTCATTGATCAAGAACGAAAGTTAGGGGATCGAAGACGATCAGATACCGTCCTAGTCTTAACCATAAACCATGCCGACTAGAGATTGGAGGCTGTTATTTATACGACTCCTTCAGCACCTTATGAGAAATCAAAGTTTCTGGGTTCTGGGGGGAGTATGGTCGCAAGGCTGAAACTTAAAGGAATTGACGGAAGGGCACCACCAGGAGTGGAGCCTGCGGCTTAATTTGACTCAACACGGGGAAACTTACCAGGTCCAGACATAGTAAGGATTGACAGATTGATAGCTCTTTCTTGATTCTATGGGTGGTGGTGCATGGCCGTTCTTAGTTGGTGGAGTGATTTGTCTGGTTAATTCCGTTAACGAACGAGACCTTAACCTGCTAAATAGTTACGCATAACTTCGGTTATGCGGGCAACTTCTTAGAGGGACTTTGTGATTCGCACGCAAGGAAGTTTGAGGCAATAACAGGTCTGTGATGCCCTTAGATGTTCTGGGCTGCACGCGCGCTACACTGATGTGTTCATCGAGTTTTCGACCTTGTCCGACAGGATTGGGTAATCTTTTCAAAACACATCGTGATGGGGATAGATTATTGCAATTATTAATCTTCAACGAGGAATTCCTAGTAAGCGCGAGTCATCAGCTCGTGCTGATTACGTCCCTGCCCTTTGTACACACCGCCCGTCGCTCCTACCGATTGGGTGTTTCGGTGAACTATCCAGATCGCAGCAATGCTCGGATCCCGATTGTTGCAGCGAAAAGTTTCGTGAACCTCAACACCTAGAGGAAGGAGAAGTCGTAACAAGGTTT--------------------------------
>gi|110556591|dbj|AB265963.1|_Gymnodinium_cf._nolleri_gene_for_18S_ribosomal_RNA_partial_sequence
TAAGCCATGCATGTCTCAGTATAAGCTTCTACACGGCGAAACTGCGAATGGCTTATTAAAACAGTTATAGTTTATTTGGTGGTCACTCGTTACATGGATAACCATGGTAATTCTAGAGCTAATACATGCGCCCAGACCCAACTTCGCGGAAGGGTTGTGTTTATTAGGTACAGAACCAACCCAGGCTCTGCCTGGTCTTTTGGTGATTCATGATAACCGAACGAATCGCATGGCATCAGCTGGCGATGAACCATTCAAGTTTCTGACCTATCAGCTTCCGACGGTAGGGTATTGGCCTACCGTGGCAATGACGGGTAACGGAGAATTAGGGTTCGATTCCGAAGAGGGAGCCTGAGAAACGGCTACCACATCTAAGGAAGGCAGCAGGCGCGCAAATTACCCAATCCTGACACAGGGAGGTAGTGACAAGAAATAACAATACAGGGCATCCATGTCTTGTAATTGGAATGAGTAGAATTTAAATCCCTTTATGAGTATCAATTGGAGGGCAAGTCTGGTGCCAGCAGCCGCGGTAATTCCAGCTCCAATAGCGTATATTAAAGTTGTTGCGGTTAAAAAGCTCGTAGTTGGATTTCTGTCGAGGACGATCGGTCCGCCCTCTGGGTGAGTATCTGGTTCGGCCTTGGCATCTTCTTGGAGAACGTATCTGCACTTGACTGTGTGGTGCGGTATCCAGGACTTTTACTTTGAGGAAATTAGAGTGTTTCAAGCAGGCGCACGCCTTGAATACATTAGCATGGAATAATAAGATAGGACCTTGGTTCTATTTTGTTGGTTTCTAGAGCTGAGGTAATGATTAATAGGGATAGTTGGGGGCATTCGTATTTAACTGTCAGAGGTGAAATTCTTGGATTTGTTAAAGACGGACTACTGCGAAAGCATTTGCCAAGGATGTTTTCATTGATCAAGAACGAAAGTTAGGGGATCGAAGACGATCAGATACCGTCCTAGTCTTAACCATAAACCATGCCGACTAGAGATTGGAGGCCGTTACTTATACGACTCCTTCAGCACCTTATGAGAAATCAAAGTTTCTGGGTTCTGGGGGGAGTATGGTCGCAAGGCTGAAACTTAAAGGAATTGACGGAAGGGCACCACCAGGAGTGGAGCCTGCGGCTTAATTTGACTCAACACGGGGAAACTTACCAGGTCCAGACATAGTAAGGATTGACAGATTGATAGCTCTTTCTTGATTCTATGGGTGGTGGTGCATGGCCGTTCTTAGTTGGTGGAGTGATTTGTCTGGTTAATTCCGTTAACGAACGAGACCTTAACCTGCTAAATAGTTACGCCTAACTTCGGTTATGCGGGCAACTTCTTAGAGGGACTTTGTGTGTCTAACGCAAGGAAGTTTGAGGCAATAACAGGTCTGTGATGCCCTTAGATGTTCTGGGCTGCACGCGCGCTACACTGATGTGTTCATCGAGTTTTCGACCTTGTCCGACAGGATTGGGTAATCTTTTCAAAACACATCGTGATGGGGATAGATTATTGCAATTATTAATCTTCAACGAGGAATTCCTAGTAAGCGCGAGTCATCAGCTCGTGCTGATTACGTCCCTGCCCTTTGTACACACCGCCCGTCGCTCCTACCGATTGGGTGTTTCGGTGAACTATCCAGATCGCAGCAATGTTCGGATCCCGATCGTTGTAGCGAAAAGTTTCGTGAACCTCAACACCTAGAGGAAGGAGAAGTCGTAACAAGGTTT--------------------------------
>gi|110556590|dbj|AB265962.1|_Gymnodinium_catenatum_gene_for_18S_ribosomal_RNA_partial_sequence
TAAGCCATGCATGTCTCAGTATAAGCTTCTACACGGCGAAACTGCGAATGGCTCATTAAAACAGTTATCGTTTATTTGGTGGTCATTCAGTACATGGATAACCATGGTAATTCTAGAGCTAATACATGCGCCCAGACCCAACTTTGTGGAAGGGTTGTGTTTATTAGGTACAGAACCAACCCAGGCTCTGCCTGGTCTTTTGGTGATTCATGATAACCGAACGAATCGCATGGCATCAGCTGGCGATGAATCATTCAAGTTTCTGACCTATCAGCTTCCGACGGTAGGGTATTGGCCTACCGTGGCAATGACGGGTAACGGAGAATTAGGGTTCGATTCCGGAGAGGGAGCCTGAGAAACGGCTACCACATCTAAGGAAGGCAGCAGGCGCGCAAATTACCCAATCCTGACACAGGGAGGTAGTGACAAGAAATAACAATACAGGGCATCCATGTCTTGTAATTGGAATGAATAGAATTTAAATCCCTTTATGAGTATCAATTGGAGGGCAAGTCTGGTGCCAGCAGCCGCGGTAATTCCAGCTCCAATAGCGTATATTAAAGTTGTTGCGGTTAAAAAGCTCGTAGTTGGATTTCTGTTGAGGACGATCGGTCCGCCCTCTGGGTGAGTATCTGGTTCGGCCTTGGCATCTTCTTGGAGAACGTATCTGCACTTGACTGTGTGGCGCGGTATCCAGGACTTTTACTTTGAGGAAATTAGAGTGTTTCAAGCAGGCGCACGCCTTGAATACATTAGCATGGAATAATAAGATAGGACCTTGGTTCTATTTTGTTGGTTTCTAGAGCTGAGGTAATGATTAATAGGGATAGTTGGGGGCATTCGTATTTAACTGTCAGAGGTGAAATTCTTGGATTTGTTAAAGACGGACTACTGCGAAAGCATTTGCCAAGGATGTTTTCATTGATCAAGAACGAAAGTTAGGGGATCGAAGACGATCAGATACCGTCCTAGTCTTAACCATAAACCATGCCGACTAGAGATTGGAGGCCGTTAACTATACGACTCCTTCAGCACCTTATGAGAAATCACAAGTTTCTGGGTTCCGGGGGGAGTATGGTCGCAAGGCTGAAACTTAAAGGAATTGACGGAAGGGCACCACCAGGAGTGGAGCCTGCGGCTTAATTTGACTCAACACGGGGAAACTTACCAGGTCCAGACATAGTAAGGATTGACAGATTGATAGCTCTTTCTTGATTCTATGGGTGGTGGTGCATGGCCGTTCTTAGTTGGTGGAGTGATTTGTCTGGTTAATTCCGTTAACGAACGAGACCTTAGCCTGCTAAATAGTTACGCATAACATCTGTTATGCGGGCAACTTCTTAGAGGGACTTTGTGTGTCTAACGCAAGGAAGTTTGAGGCAATAACAGGTCTGTGATGCCCTTAGATGTTCTGGGCTGCACGCGCGCTACACTGATGCACTCAACGAGTTTACGACCTTGTCCGACAGGATTGGGTAATCTTTTAAAAATGCATCGTGATGGGGATAGATTATTGCAATTATTAATCTTCAACGAGGAATTCCTAGTAAGCGCGAGTCATCAGCTCGTGCTGATTACGTCCCTGCCCTTTGTACACACCGCCCGTCGCTCCTACCGATTGAGTGATTCGGTGAATAATTCGGACTGCAGCAATGTTTGGATCCCGAACGTTGCAGCGGAAAGTTTAGTGAACCTCATCACTTAGAGGAAGGAGAAGTCGTAACAAGGTTT-------------------------------
>gi|693578032|dbj|AB921309.1|_Gymnodinium_acidotum_genes_for_18S_rRNA_ITS1_5.8S_rRNA_ITS2_large_subunit_ribosomal_RNA_partial_and_complete_sequence
TAAGCCATGCATGTCTCAGTATAAGCTTTTACACGGCGAAACTGCGAATGGCTCATTAAAACAGTTATAGTTTATCTGGTGATCGCTCATTACATGGATAACTATGGTAATTCTATAGCTAATACATGCGCCCAGACCCGACTTCGTGGAAGGGTTGTGTTTATTAGGTACAGAACCAACCCAGGCTCGCCTGGTCTTTTGGTGATTCATGGTAACCGAACGAATCGCATGGCACTTGCTGGCGATGAACCACTCAAGTTTCTGACCTATCAGCTTCCGACGGTAGGGTATTGGCCTACCGTGGCAATGACGGGTAACGGAGAATTAGGGTTCGATTCCGGAGAGGGAGCCTGAGAAACGGCTACCACATCTAAGGAAGGCAGCAGGCGCGCAAATTACCCAATCCTGACACAGGGAGGTAGTGACAAGAAATAACAATACAGGGCATCCATGTCTTGTAATTGGAATGGATAGAATTTAAATCCCTTTATGAGTATCGATTGGAGGGCAAGTCTGGTGCCAGCAGCCGCGGTAATTCCAGCTCCAATAGCGTATATTAAAGTTGTTGCGGTTAAAAAGCTCGTAGTTGGATTTCTGCTGAGGACGATCGGTCCGCCCTCTGGGTGAGTATCTGGCTCGGCCTTGGCATCTTCTTGGGGAACGTTGCTGCACTTGACTGCGTGGCGCGGTACCCAGGACTTTTACTTTGAGGAAATTAGAGTGTTTCAAGCAGGCGCACGCCTTGAATACGTTAGCATGGAATAATAAGATAGGACCTCGGTTCTATTTTGTTGGTTTCTAGAGCTGGGGTAATGATTAATAGGGATAGTTGGGGGCATTCGTATTTAATTGTCAGAGGTGAAATTCTTGGATTTATTAAAGACGGACTACTGCGAAAGCATTTGCCAAGGATGTTTTCATTGATCAAGAACGAAAGTTAGGGGATCGAAGACGATCAGATACCGTCCTAGTCTTAACCATAAACCATGCCGACTAGAGATTGGAGGTCGTTAATTGTACGACTCCTTCAGCACCTTATGAGAAATCAAAGTCTTTGGGTTCCGGGGGGAGTATGGTCGCAAGGCTGAAACTTAAAGGAATTGACGGAAGGGCACCACCAGGAGTGGAGCCTGCGGCTTAATTTGACTCAACACGGGGAAACTTACCAGGTCCAGACATAGTAAGGATTGACAGATTGATAGCTCTTTCTTGATTCTATGGGTGGTGGTGCATGGCCGTTCTTAGTTGGTGGAGTGATTTGTCTGGTTAATTCCGTTAACGAACGAGACCTTAACCTGCTAAATAGTTACGCGAAACTTCGGTTACGCGGGCAACTTCTTAGAGGGACTTTGTGTGTCTAACGCAAGGAAGTTTGAGGCAATAACAGGTCTGTGATGCCCTTAGATGTTCTGGGCTGCACGCGCGCTACACTGATGCACTCAACGAGTTTCTGACCTTGCCCGATAGGGTTGGGTAATCTTCTTAAAATGCATCGTGATGGGGATAGATTATTGCAATTATTAATCTTCAACGAGGAATTCCTAGTAAGCGCAAGTCATCAGCTTGCACTGATTACGTCCCTGCCCTTTGTACACACCGCCCGTCGCTCCTACCGATTGAGTGATCCGATGAACCATTTGGACTGCAGCAATGCTTGGATTCCGAGCATTGCAGCGGAAAGTTTCGTGAATCTTATCACTTAGAGGAAGGAGAAGTCGTAACAAGGTTT---------------------------------
>gi|693578022|dbj|AB921299.1|_Gymnodinium_palustre_gene_for_18S_rRNA_partial_sequence
TAAGCCATGCATGTCTCAGTATAAGCTTTTACAAGGCGAAACTGCGAATGGCTCATTAAAACAGTTATCGTTTATCTGGTGATCAACTCCTTATATGGATATCAATGGAAATCCTATTGTCAACACATGCATCCGTACCCGACTTCTTGGAAGGGTTGTGTTTATTAGGTACAGAACCAACCCAGGCTCTGCTTGGTCTCTTGATGATTCATKATAACCGAACGAATCGCATGGCACTCGCTGGCGATGAACCACTCAAGTTTCTGACCTATCAGCTTCCGACGGTAGGGTATTGGCCTACCGTGGCAATGACGGGTAACGGAGAATTAGGGTTCGATTCCGGAGAGGGAGCCTGAGAAACGGCTACCACATCTAAGGAAGGCAGCAGGCGCGCAAATTACCCAATCCTGACACAGGGAGGTAGTGACAAGAAATAACAATACAGGGCATCCATGTCTTGTAATTGGAATGGATAGAATTTAAATCCCTTTATGAGTATCGATTGGAGGGCAAGTCTGGTGCCAGCAGCCGCGGTAATTCCAGCTCCAATAGCGTATATTAAAGTTGTTGCGGTTAAAAAGCTCGTAGTTGGATTTCTGCTGAGGACGATCGGTCCGCCTTCTGGGTGAGTATCTGGCTCGGCCTTGGCATCTTCTTGGAGAACGTTGCTGCACTTGACTGTGTGGCGCGGTATCCAGGACTTTTACTTTGAGGAAATTAGAGTGTTTCAAGCAGGCGCACGCCTTGAATACATTAGCATGGAATAATAAGATAGGACCTCGGTTCTATTTTGTTGGTTTCTAGAGCTGAGGTAATGATTAATAGGGATAGTTGGGGGCATTCGTATTTAACTGTCAGAGGTGAAATTCTTGGATTTGTTAAAGACGGACTACTGCGAAAGCATTTGCCAAGGATGTTTTCATTGATCAAGAACGAAAGTTAGGGGATCGAAGACGATCAGATACCGTCCTAGTCTTAACCATAAACCATGCCGACTAGAGATTGGAGGTCGTTAATTGTACGACTCCTTCAGCACCTTATGAGAAATCAAAGTCTTTGGGTTCCGGGGGGAGTATGGTCGCAAGGCTGAAACTTAAAGGAATTGACGGAAGGGCACCACCAGGAGTGGAGCCTGCGGCTTAATTTGACTCAACACGGGGAAACTTACCAGGTCCAGACATAGTAAGGATTGACAGATTGATAGCTCTTTCTTGATTCTATGGGTGGTGGTGCATGGCCGTTCTTAGTTGGTGGAGTGATTTGTCTGGTTAATTCCGTTAACGAACGAGACCTTAACCTGCTAAATAGTTACGCGAAACTTCGGTTACGCGGGCAACTTCTTAGAGGGACTTTGTGTGTCTAACGCAAGGAAGTTTGAGGCAATAACAGGTCTGTGATGCCCTTAGATGTTCTGGGCTGCACGCGCGCTACACTGATGCACTCAACGAGTTTCTGCCCTTGCCCGATAGGGTTGGGTAATCTTCTTAAAATGCATCGTGATGGGGATAGATTATTGCAATTATTAATCTTCAACGAGGAATTCCTAGTAAGCGCGAGTCATCAGCTCGTGCTGATTACGTCCCTGCCCTTTGTACACACCGCCCGTCGCTCCTACCGATTGAGTGATCCGGTGAACTATTCGGACTGCAGCAAGGTTTGGATCCCGAGCGTTGCAGCGGAAAGTCTCGTGAACCTTATCACTTAGAGGAAGGAGAAGTCGTAACAAGG----------------------------------
>gi|152003369|gb|EF492495.1|_Gymnodinium_uncatenatum_isolate_NEPCC533_18S_small_subunit_ribosomal_RNA_gene_partial_sequence(2)
TAAGCCATGCATGTCTCAGTATAAGCCTCTACATGACGAAACTGCGAATGGCTCATTAAAACAGTTATAGTTTATTTGATGGTCGCTTACTACATGGATAACTGTGGTAATTCTAGAGCTAATACATGCACAAATTCCCAACTTCGCGGAAGGGATGTGTTTATTAGATACAGAACCAACACAGGCTCTGCCTGTTCTCATGGTGACTCATAGTAACCGAACGAATCGCATGGCATCTGCTGGCGATGAATCATCCGAGCTTCTGACCTATCAGCTTCCGACGGTAGGGTATTGGCCTACCGTGGCAATGACGGGTAACGGAGAATTAGGGTTTGATTCCGGAGAGGGAGCCTGAGAAACGGCTACCACATCTAAGGAAGGCAGCAGGCGCGCAAATTACCCAATCCTGACACAGGGAGGTAGTGACAAGAAATAACAATACAGGGCATCCATGTCTTGTAATTGGAATGAGTAGACTTTAAATCACTTTGCAAGTATCGATTGGAGGGCAAGTCTGGTGCCAGCAGCCGCGGTAATTCCAGCTCCAATAGCGTATATTAAAGTTGTTGCGGTTAAAAAGCTCGTAGTTGGATTTCTGCCAAGGACGATCGGTCCGCCCTCTGGGTGAGCATCTGGCTCGGCCTAGGCATCATCTTGGAGAGCGCCGCTGCACTTGATTGTGTGGCACGGTCTCCAGGACATTTACTTTGAGGAAATTAGAGTGTTTCAAGCAAGCGCACGCCTTGAATACATTAGCATGGAATAATAATATAGGACTTCAGTTCTATTTTGTTGGTTTCTAGAGCTGAGGTAATGATTACTAGGGATAGTTGGGGGCATTCGTATTTAACTGTCAGAGGTGAAATTCTTGGATTTGTTAAAGACGGACTACTGCGAAAGCATTTGCCAAGGATGTTTTCATTGATCAAGAACGAAAGTTAGGGGATCGAAGACGATCAGATACCGTCCTAGTCTTAACCATAAACCATGCCGACTAGAGATTGGAGGTCGTTATTTGAACGACTCCTCCAGCACCTTATGAGAAATCAAAGTCTTTGGGTTCCGGGGGGAGTATGGTCGCAAGGCTGAAACTTAAAGGAATTGACGGAAGGGCACCACCAGGAGTGGAGCCTGCGGCTTAATTTGACTCAACACGGGGAAACTTACCAGGTCCAGACATAGTAAGGATTGACAGATTGATAGCTCTTTCTTGATTCTATGGGTGGTGGTGCATGGCCGTTCTTAGTTGGTGGAGTGATTTGTCTGGTTAATTCCGTTAACGAACGAGACCTTAACCTGCTAAATAGTTACACATAACTTCGGTTATGTGGGCAACTTCTTAGAGGGACTTTGCGTGTCTAACGCAAGGAAGTGTGAGGCAATAACAGGTCTGTGATGCCCTTAGATGTCCTGGGCTGCACGCGCGCTACACTGATGCGCTCAACGAGTTTGTTACCTTGCCTGGAAAGGTTGGGCAATCTTGTGAAACTGCATCGTGATGGGGATAGATTATTGCAATTATTAATCTTCAACGAGGAATTCCTAGTAAGCGTGAGTCATCAGCTCGTGCTGATTACGTCCCTGCCCTTTGTACACACCGCCCGTCGCTCCTACCGATTGAGTGATCCGGTGAATAATTCGGACCGCAGCAGCGTTTGGTTCCTGAATGCTGCCGTGGAAAGCTTCGTGAACCTTATCACTTAGAGGAAGGAGAAGTCGTAACAAGGTTT--------------------------------
>gi|152003368|gb|EF492494.1|_Gymnodinium_sp._UTEX1653_18S_small_subunit_ribosomal_RNA_gene_partial_sequence(2)
TAAGCCATGCATGTCTCATTATAAGCTTTTATACGGCGAAACTGCGAATGGCTCATTAAAACAGTTATAGTTTATTTGATGGTCATTCTTACATGGATAACCGTGGTAATTCTAGAGCTAATACATGCACCCAAACCCGACTTCTTGGAAGGGTTGTGTTTATTAGTTACAAAACCAACCCAGGCTCCGCCTGGTCTTGTGGTGATTCATAATAACCGAGCGAATCGCATGGCATCAGCTGGCGATGAATCATTCAAGTTTCTGACCTATCAGCTTCCGACGGTAGGGTATTGGCCTACCGTGGCAATGACGGGTAACGGAGAATTAGGGTTCGATTCCGGAGAGGGAGCCTGAGAAACGGCTACCACATCTAAGGAAGGCAGCAGGCGCGCAAATTACCCAATCCTGACACAGGGAGGTAGTGACAAGAAATAACAATACAGGGCATCCATGTCTTGTAATTGGAATGAGTAGAATTTAAACCCCTTTACGAGTATCGATTGGAGGGCAAGTCTGGTGCCAGCAGCCGCGGTAATTCCAGCTCCAATAGCGTATATTAAAGTTGTTGCGGTTAAAAAGCTCGTAGTTGGATTTCTGCCGAGGACGACCGGTCCGCCCTCCGGGTGAGCATCTGGCTCGGCCTGGGCATCTTCTTGGAGAACGTAACTGCACTTGGCTGTGTGGTGCGGTATTCAGGACTTTTACTTTGAGGAAATTAGAGTGTTTCAAGCAGGCACACGCCTTGAATACATTAGCATGGAATAATAAGATAGGACCTCGGTTCTATTTTGTTGGTTTCTAGATCTGAGGTAATGATTAATAGGGATAGTTGGGGGCATTCGTATTTAACTGTCAGAGGTGAAATTCTTGGATTTGTTAAAGACGGACTACTGCGAAAGCATTTGCCAAGGATGTTTTCATTGATCAAGAACGAAAGTTAGGGGATCGAAGACGATCAGATACCGTCCTAGTCTTAACCATAAACCATGCCGACTAGAGATTGGAGGTCGTTATCCATACGACTCCTTCAGCACCTTATGAGAAATCAAAGTCTTTGGGTTCCGGGGGGAGTATGGTCGCAAGGCTGAAACTTAAAGGAATTGACGGAAGGGCACCACCAGGAGTGGAGCCTGCGGCTTAATTTGACTCAACACGGGGAAACTTACCAGGTCCAGACATAGTAAGGATTGACAGATTGATAGCTCTTTCTTGATTCTATGGGTGGTGGTGCATGGCCGTTCTTAGTTGGTGGAGTGATTTGTCTGGTTAATTCCGTTAACGAACGAGACCTTAACCTGCTAAATAGTTACACGTAACTTCGGTTACGTGGGCAACTTCTTAGAGGGACTTTGCGTGTCTAACGCAAGGAAGTTTGAGGCAATAACAGGTCTGTGATGCCCTTAGATGTTCTGGGCTGCACGCGCGCTACACTGATGCGCTCAACGAGTTTATGACCTTGCCCGGAAGGGTTGGGTAATCTTCTTAAAACGCATCGTGATGGGGATAGATTATTGCAATTATTAATCTTCAACGAGGAATTCCTAGTAAGCGCGAGTCATCAGCTCGTGCTGATTACGTCCCTGCCCTTTGTACACACCGCCCGTCGCTCCTACCGATTGAGTGATCCGGTGAATAATTCGGACTGCAGCAGTGTTCGGTCACGAACGTTGCAGCGGAAAGTTTAGTGAACCTTATCACTTAGAGGAAGGAGAAGTCGTAACAAGGTTT----------------------------------
>gi|152003367|gb|EF492493.1|_Gymnodinium_sp._CCMP425_18S_small_subunit_ribosomal_RNA_gene_partial_sequence(2)
TAAGCCATGCATGTCTCAGTATAAGCTTTCATACGGTGAAACTGCGAATGGCTCATTAAAGCAGTTATAGTTTATTTGATGGTCACTGTTACATGGATAACTGTGGTAATTCTAGAGCTAATACATGCACCAAAACCCGACTTCGGAAGGGTTGTGTTTATTAGATACAGAACCATCCCAAGCTCCGCTTGGTCTTGTGGTGACTCATGATAACTCGATGAATCGTATGGCTTCGCTGACGATGCATCATTCAAGTTTCTGACCTATCAGCTTCCGACGGTAGGGTATTGGCCTACCGTGGCAATGACGGGTAACGGAGAATTAGGGTTTGATTCCGGAGAGGGAGCCTGAGAAACGGCTACCACATCTAAGGAAGGCAGCAGGCGCGCAAATTACCCAATCCTGACACAGGGAGGTAGTGACAAGAAATAACAATACAGGGCATTTCTGTCTTGTAATTGGAATGAGTAGAATTTAAATCTCTTTATGAGTATCAATTGGAGGGCAAGTCTGGTGCCAGCAGCCGCGGTAATTCCAGCTCCAATAGCGTATATTAAAGTTGTTGCGGTTAAAAAGCTCGTAGTTGGATTTCTGCTGAGGATGACCGGTCCGCCCTCTGGGTGAGTATCTGGCTCAGCCTTGGCATCTTCCTGAAGAACGTATCTGCACTTGACTGTGTGGTGCGGTATTTAGGACATTTACTTTGAGGAAATTAGAGTGTTTCAAGCAAGCGCACGCCTTGAATACATTAGCATGGAATAATAAGATAGGACCTCGGTTCTATTTTGTTGGTTTCTAGAGCTGAGGTAATGATTGATAGGGATAGTTGGGGGCATTCGTATTTAACTGTCAGAGGTGAAATTCTTGGATTTGTTAAAGACGGACTACTGCGAAAGCATTTGCCAAGGATGTTTTCATTGATCAAGAACGAAAGTTAGGGGATCGAAGACGATCAGATACCGTCCTAGTCTTAACCATAAACTATGCCGACTAGAGATTGGAGGTCGTTATCTTTACGACTCCTTCAGCACCTTATGAGAAATCAAAGTCTTTGGGTTCCGGGGGGAGTATGGTCGCAAGGCTGAAACTTAAAGGAATTGACGGAAGGGCACCACCAGGAGTGGAGCCTGCGGCTTAATTTGACTCAACACGGGGAAACTTACCAGGTCCAGACATAGTAAGGATTGACAGATTGATAGCTCTTTCTTGATTCTATGGGTGGTGGTGCATGGCCGTTCTTAGTTGGTGGAGTGATTTGTCTGGTTAATTCCGTTAACGAACGAGACCTTAACCTGCTAAATAGTTACATGTAACCTCGGTTACATGGGCAACTTCTTAGAGGGACTTTGCGTGTCTAACGCAAGGAAGTTTGAGGCAATAACAGGTCTGTGATGCCCTTAGATGTCCTGGGCTGCACGCGCGCTACACTGATGCGCTCAACGAGTTTACGATCTTGTCTGAAATGACTGGGTAATCTTTTTAAAACGCATCGTGATGGGGATAGATCATTGCAATTATTGATCTTCAACGAGGAATTCCTAGTAAGCGCGAGTCATCAGCTCGTGCTGATTACGTCCCTGCCCTTTGTACACACCGCCCGTCGCTCCTACCGATTGAGTGATCCGGTGAATAACTCGGACTGATGCAGTGATCAGCTTCTGAACGTTGCATTGGAAAGTTTAGTGAACCTTATCACTTAGAGGAAGGAGAAGTCGTAACAAGGTTT------------------------------------
>gi|152003366|gb|EF492492.1|_Gymnodinium_sp._CCMP424_18S_small_subunit_ribosomal_RNA_gene_partial_sequence(2)
TAAGCCATGCATGTCTCAGTATAAGCTTTTATACGGCGAAACTGCGAATGGCTCATTAAAACAGTTATAGTTTATTTGATGGTCATTCTTACATGGATAACCGTGGTAATTCTAGAGCTAATACATGCGCCCAAACCCGACTTCTTGGAAGGGTTGTGTTTATTAGTTACAAAACCAACCCAGGCTCCGCCTGGTTTTCTGGTGATTCATAATAACCGATCGAATCGCATGGCATCAGCTGGCGATGAATCATTCAAGTTTCTGACCTATCAGCTTCCGACGGTAGGGTATTGGCCTACCGTGGCAATGACGGGTAACGGAGAATTAGGGTTCGATTCCGGAGAGGGAGCCTGAGAAACGGCTACCACATCTAAGGAAGGCAGCAGGCGCGCAAATTACCCAATCCTGACACAGGGAGGTAGTGACAAGAAATAACAATACAGGGCATCCATGTCTTGTAATTGGAATGAGTAGAATTTAAACCCCTTTACGAGTATCGATTGGAGGGCAAGTCTGGTGCCAGCAGCCGCGGTAATTCCAGCTCCAATAGCGTATATTAAAGTTGTTGCGGTTAAAAAGCTCGTAGTTGGATTTCTGCCGAGGACGACCGGTCCGCCCTCCGGGTGAGTATCTGGCTCGGCCTGGGCATCTTCTTGGAGAACGTAACTGCACTTGGCTGTGTGGTGCGGTATTCAGGACTTTTACTTTGAGGAAATTAGAGTGTTTCAAGCAGGCACACGCCTTGAATACATTAGCATGGAATAATAAGATAGGACCTCGGTTCTATTTTGTTGGTTTCTAGATCTGAGGTAATGATTAATAGGGATAGTTGGGGGCATTCGTATTTAACTGTCAGAGGTGAAATTCTTGGATTTGTTAAAGACGGACTACTGCGAAAGCATTTGCCAAGGATGTTTTCATTGATCAAGAACGAAAGTTAGGGGATCGAAGACGATCAGATACCGTCCTAGTCTTAACCATAAACCATGCCGACTAGAGATTGGAGGTCGTTATCCATACGACTCCTTCAGCACCTTATGAGAAATCAAAGTCTTTGGGTTCCGGGGGGAGTATGGTCGCAAGGCTGAAACTTAAAGGAATTGACGGAAGGGCACCACCAGGAGTGGAGCCTGCGGCTTAATTTGACTCAACACGGGGAAACTTACCAGGTCCAGACATAGTAAGGATTGACAGATTGATAGCTCTTTCTTGATTCTATGGGTGGTGGTGCATGGCCGTTCTTAGTTGGTGGAGTGATTTGTCTGGTTAATTCCGTTAACGAACGAGACCTTAACCTGCTAAATAGTTACACGTAACTCCGGTTACGTGGGCAACTTCTTAGAGGGACTTTGCGTGTCTAACGCAAGGAAGTTTGAGGCAATAACAGGTCTGTGATGCCCTTAGATGTTCTGGGCTGCACGCGCGCTACACTGATGCGCTCAACGAGTTTATGACCTTGCCCGGAAGGGTTGGGTAATCTTCTTAAAACGCATCGTGATGGGGATAGATTATTGCAATTATTAATCTTCAACGAGGAATTCCTAGTAAGCGCGAGTCATCAGCTCGTGCTGATTACGTCCCTGCCCTTTGTACACACCGCCCGTCGCTCCTACCGATTGAGTGATCCGGTGAATAATTCGGACTGCAGCAGTGTTCGGTCACGAACGTTGCAGCGGAAAGTTTAGTGAACCTTATCACTTAGAGGAAGGAGAAGTCGTAACAAGGTTT----------------------------------
>gi|152003365|gb|EF492491.1|_Gymnodinium_sp._CCMP422_18S_small_subunit_ribosomal_RNA_gene_partial_sequence(2)
TAAGCCATGCATGTCTCAGTATAAGCTTTCATACGGTGAAACTGCGAATGGCTCATTAAAGCAGTTATAGTTTATTTGATGGTCACTGTTACATGGATAACTGTGGTAATTCTAGAGCTAATACATGCACCAAAACCCGACTTCGGAAGGGTTGTGTTTATTAGATACAGAACCATCCCAAGCTCCGCTTGGTCTTGTGGTGACTCATGATAACTCGATGAATCGTATGGCTTCGCTGACGATGCATCATTCAAGTTTCTGACCTATCAGCTTCCGACGGTAGGGTATTGGCCTACCGTGGCAATGACGGGTAACGGAGAATTAGGGTTTGATTCCGGAGAGGGAGCCTGAGAAACGGCTACCACATCTAAGGAAGGCAGCAGGCGCGCAAATTACCCAATCCTGACACAGGGAGGTAGTGACAAGAAATAACAATACAGGGCATTTCTGTCTTGTAATTGGAATGAGTAGAATTTAAATCTCTTTATGAGTATCAATTGGAGGGCAAGTCTGGTGCCAGCAGCCGCGGTAATTCCAGCTCCAATAGCGTATATTAAAGTTGTTGCGGTTAAAAAGCTCGTAGTTGGATTTCTGCTGAGGATGACCGGTCCGCCCTCTGGGTGAGTATCTGGCTCAGCCTTGGCATCTTCCTGAAGAACGTATCTGCACTTGACTGTGTGGTGCGGTATTTAGGACATTTACTTTGAGGAAATTAGAGTGTTTCAAGCAAGCGCACGCCTTGAATACATTAGCATGGAATAATAAGATAGGACCTCGGTTCTATTTTGTTGGTTTCTAGAGCTGAGGTAATGATTGATAGGGATAGTTGGGGGCATTCGTATTTAACTGTCAGAGGTGAAATTCTTGGATTTGTTAAAGACGGACTACTGCGAAAGCATTTGCCAAGGATGTTTTCATTGATCAAGAACGAAAGTTAGGGGATCGAAGACGATCAGATACCGTCCTAGTCTTAACCATAAACTATGCCGACTAGAGATTGGAGGTCGTTATCTTTACGACTCCTTCAGCACCTTATGAGAAATCAAAGTCTTTGGGTTCCGGGGGGAGTATGGTCGCAAGGCTGAAACTTAAAGGAATTGACGGAAGGGCACCACCAGGAGTGGAGCCTGCGGCTTAATTTGACTCAACACGGGGAAACTTACCAGGTCCAGACATAGTAAGGATTGACAGATTGATAGCTCTTTCTTGATTCTATGGGTGGTGGTGCATGGCCGTTCTTAGTTGGTGGAGTGATTTGTCTGGTTAATTCCGTTAACGAACGAGACCTTAACCTGCTAAATAGTTACATGTAACCTCGGTTACATGGGCAACTTCTTAGAGGGACTTTGCGTGTCTAACGCAAGGAAGTTTGAGGCAATAACAGGTCTGTGATGCCCTTAGATGTCCTGGGCTGCACGCGCGCTACACTGATGCGCTCAACGAGTTTACGATCTTGTCTGAAATGACTGGGTAATCTTTTTAAAACGCATCGTGATGGGGATAGATCATTGCAATTATTGATCTTCAACGAGGAATTCCTAGTAAGCGCGAGTCATCAGCTCGTGCTGATTACGTCCCTGCCCTTTGTACACACCGCCCGTCGCTCCTACCGATTGAGTGATCCGGTGAATAACTCGGACTGATGCAGTGATCAGCTTCTGAACGTTGCATTGGAAAGTTTAGTGAACCTTATCACTTAGAGGAAGGAGAAGTCGTAACAAGGTTT------------------------------------
>gi|343456274|gb|JF791067.1|_Uncultured_Gymnodinium_clone_7966_18S_ribosomal_RNA_gene_partial_sequence
TAAGCCATGCATGTCTCAGTATAAGCTTCTACATGGTGAAACTGCGAATGGCTCATTAAAGCAGTTATAGTTTATTTGATGGTCACTGTTATATGGATAACTGTGGTAATTCTAGAGCTAATACATGCACCAAAACCCAACTTCGCAGAAGGGTTGTGTTTATTAGATACAGAACCAACCCAGGTTCGCCTGGTTTTGTGGTGACTCATAATAACTCGATGAATCGTGTAGCTTCGCTGACGATGCATCATTCAAGTTTCTGACCTATCAGCTTCCGACGGTAGGGTATTGGCCTACCGTGGCAATGACGGGTAACGGAGAATTAGGGTTTGATTCCGGAGAGGGAGCCTGAGAAACGGCTACCACATCAAAGGAAGGCAGCAGGCGCGCAAATTACCCAATCCTGACACAGGGAGGTAGTGACAAGAAATAACAATACAGGGCATCCATGTCTTGTAATTGGAATGAGTAGAATTTAAATCCCTTTATGAGTATCAATTGGAGGGCAAGTCTGGTGCCAGCAGCCGCGGTAATTCCAGCTCCAATAGCGTATATTAAAGTCGTTGCGGTTAAAAAGCTCGTAGTTGGATTTCTGCTGAGGATGACCGGTCCGCCCTCCGGGTGAGTATCTGGCTCAGCCTTGGCATCTTCCTGAAGAACGTAACTGCACTTGACTGTGTGGTGCGGTATTTAGGACATTTACTTTGAGGAAATTAGAGTGTTTCAAGCAAGCGCACGCCTTGAATACATTAGCATGGAAATAATAAGATAGGACCTCGGTTCTATTTTGTTGGTTTCTAGAGCTGAGGTAATGATTGATAGGGATAGTTGGGGGCATTTAACTGTCAGAGGTGAAATTCTTGGATTTGTTAAAGACGGACTACTGCGAAAGCATTCTTTTGATCAAGAACGAAAGTTAGGGGATCGAAGACGATCAGATACCGTCCTAGTCTTAACCATAAACTATGCCGACTAGAGATTGGAGGTCGTTATCTTTACGACTCCTTCAGCACCTTATGAGAAATCAAAGTCTTTGGGTTCCGGGGGGAGTATGGTCGCAAGGCTGAAACTTAAAGGAATTGACGGAAGGGCACCACCAGGAGTGGAGCCTGCGGCTTAATTTGACTCAACACGGGGAAACTTACCAGGTCCAGACATAGTAAGGATTGACAGATTGATAGCTCTTTCTTGATTCTATGGGTGGTGGTGCATGGCCGTTCTTAGTTGGTGGAGTGATTTGTCTGGTTAATTCCGTTAACGAACGAGACCTTAACCTGCTAAATAGTTACATGTAACTTCGGTTACATGGGCAACTTCTTAGAGGGACTTTGTGTGTCTAACGCAAGGAAGTTTGAGGCAATAACAGGTCTGTGATGCCCTTAGATGTCCTGGGCTGCACGCGCGCTACACTGATGCGCTCAACGAGTTTACGATCTTGCCTGAAATGGCTGGGTAATCTTTTTAAAACGCATCGTGATGGGGATAGATCATTGCAATTATTGATCTTCAACGAGGAATTCCTAGTAAGCGCGAGTCACCAGCTCGTGCTGATTACGTCCCTGCCCTTTGTACACACCGCCCGTCGCTCCTACCGATTGAGTGATCCGGTGAATAACTCGGACCGATGCATTTTTCAGCTTCTGGAAGTTGCATTGGAAAGTTTAGTGAACCTTATCACTTAGAGGAAGGAGAAGTCGTAACAAGGTTT------------------------------------------------------
>gi|40068252|gb|AY421788.1|_Lingulodinium_polyedrum_isolate_DRW0208_small_subunit_ribosomal_RNA_gene_partial_sequence
TAAGCCATGCATGTCTCAGTATATGCTTGCACATAGTGAAACTGCGACTGGCTCATTAAAACAGTTATAGGTTTACTGGTTAACCGTTTTACATGGATACCTGTGGTAATTCTAGGGCTAATACATGCGTCTACACCTGACTGAGTGGAAGGGTTGTGCTTATTAGATTCAAAACCGATACAAGTTTTGCTTGCTTTTTGGTGATATATAGTGCGTGCATGAATTGCATGGCGCCAGCTGGCTATGCGGCCTTTAAGTTTCTGACCTATCAGCTTCGGATGGTAGGGCATTGGCCTACTATGGCAATGACGGGTAACGGAGAATGAGGGTTCGATTCCGGAGAGGGAGCCTGAGAAATGGCTACCACATCTAAGGAAGGCAGCAGGCGCGCAAATTACCCAATCCTGACACAGGGAGGTAGTGACAAGAAATAACAATACAGGGCATCCATGTCTTGTAATTGGAATGAGTATATCATAAACATCTTTATGAGTATCGATTGGAGGGCAAGTCTGGTGCCAGCAGCCGCGGTAATTCCAGCTCCAGTAGCGTATATTAAAGTTGCTGCGGTTAAAAAGCTCGTAGTTGGACATCTGCGTTAGATGACCGGTCCGCCCTCTGGGTGAGTACCTGGCCTGTCTCGGGCATCTTCATGGGGAACGAAACTGCACTTGACTGTGTGGATCGGTAGCCATGATTTTACTTTGAGGAAATCAATGTGTTTCAAGCAAGCATGCGCCTTGAATACATTAGCATGGAATATTTTTATAGGACTGTTGTTCTTTTTTGTTGGTTTATAGAATAATAGTAATGATTGACAGGGATAGTTGGGGGTATTTGTATTTAACTGTCAGAGGTGAAATTCTTGGATTTGTTAAAGACATACTACTGCGAAAGCATTTGCCAAGGATGTTTTCATTGATCAAGAACGAAAGTTAGGGGATCGAAGACGATCAGATACCGTCCTAGTCTTAACCATAAACAATGCCAACTAGAGATTGAAGGTCGTTATTCATATGACTTCTTCGGCACCTTATGAGAAATCAAAGTCTTTGGGTTCCGGGGGGAGTATGGTCGCAAGGCTGAAACTTAAAAGAATTGACGGAAGGGCACCACCAGGAGTGGAGCCTGCGGCTTAATTTGACTCAACACGGGGAAACTTACCAGGTCCAGACATAGAAAGGATTGACAGATTGATAGCTCTTTCTTGATTCTATGGGTGGTGGTGCATGGCCGTTCTTAGTTGGTGGATTGATTTGTCTGGTTAATTCCGTTAACGAACGAGACCTTAACCTGCTAAATAGTTACACGTAACCTCGGTTATGCGGGCAACTTCTTAGAGGGACTTTGTGTGTCTAATGCAAGGAAGTTTGAGGCAATAACAGGTCTGTGATGCCCTTAGATGTTCTGGGCTGCACGCGCGCTACACTGATGTGATCAACAAGTGTCAACCTTGCCTGAAAAGGTTTGGTAATCTTTTTAAACTGCGTCGTGATGGGGATAGATTGTTGTAATTATTAATCTTTAACGAGGAATTCCTAGTAAGTGCGAATCATCAGTTCGTGCTGATTATGTCCCTGCCCTTTGTACACACCGCCCGTCGCTCCTACCGATTGAGTGGTCCGGTGAATAATTCGGACTGCAACGCAATTCAGTTAATGAGTTTGTTGTGGGAAGCTTAGTGAACCTTATCACTTAGAGGAAGGAGAAGTCGTAACAAGGTTT-------------------------------------
>gi|14582184|gb|AF274269.1|AF274269_Lingulodinium_polyedrum_strain_CCCM_202_small_subunit_ribosomal_RNA_gene_complete_sequence
TAAGCCATGCATGTCTCAGTATATGCTTGCACATAGTGAAACTGCGACTGGCTCATTAAAACAGTTATAGGTTTACTGGTTGACCATTTACATGGATACCTGTGGTAATTCTAGAGCTAATACATGCCCACACACCTGACTTAGTGGAAGGGTTGTGCTTATTAGATTCAAAACCAATACAAGCTTCGCTTGCTCCTTTGGTGATACATAGTGCTTGCATGAATTGCATGGCGCCAGCTGGCTATGCAGCTTTTAAGTTTCTGACCTATCAGCTTCGGATGGTAGGGTATTGGCCTACTATGGCAATGACGGGTAACGGAGAATTAGGGTTCGATTCCGGAGAGGGAGCCTGAGAAATGGCTACCACATCTAAGGAAGGCAGCAGGCGCGCAAATTACCCAATCCTGACACAGGGAGGTAGTGACAAGAAATAACAATACAGGGCATCCATGTCTTGTAATTGGAATGAATATATCATAAACTCCTTTATGAGTATCGATTGGAGGGCAAGTCTGGTGCCAGCAGCCGCGGTAATTCCAGCTCCAATAGCGTATATTAAAGTTGCTGCGGTTAAAAAGCTCGTAGTTGGACTTCTGCTTTAGATGGCCGGTCCGCCCTCTGGGTGAGCATCTGGCTTGTCTTGGGCATCTTCATGGGGAACGAAACTGCACTTGACTGTGTGGGTCGGTAGCCATGATTTTACTTTGAGGAAATCAGAGTGTTTCAAGCAAGCATGCGCCTTGAATACATTAGCATGGAATATTTTTATAGGGCCGTTGTTCTATTTTGTTGGTTTCTAGAATAATGGTAATGGTTGACAGGGATAGTTGGGGGTATTTGTATTTAACTGTCAGAGGTGAAATTCTTGGATTTGTTAAAGACACACTACTGCGAAAGCATTTGCCAAGGATGTTTTCATTGATCAAGAACGAAAGTTAGGGGATCGAAGACGATCAGATACCGTCCTAGTCTTAACCATAAACCATGCCAACTAGAGATTGAAGGTCGTTATTCATATGACTTCTTCGGCACCTTATGAGAAATCAAAGTCTTTGGGTTCCGGGGGGAGTATGGTCGCAAGGCTGAAACTTAAAAGAATTGACGGAAGGGCACCACCAGGAGTGGAGCCTGCGGCTTAATTTGACTCAACACGGGGAAACTTACCAGGTCCAGACATAGAAAGGATTGACAGATTGATAGCTCTTTCTTGATTCTATGGGTGGTGGTGCATGGCCGTTCTTAGTTGGTGGATTGATTTGTCTGGTTAATTCCGTTAACGAACGAGACCTTAACCTGCTAAATAGTTACACGTAACCTCGGTTACGCGGGCAACTTCTTAGAGGGACTTTGTGTGTCTAATGCAAGGAAGTTTGAGGCAATAACAGGTCTGTGATGCCCTTAGATGTTCTGGGCTGCACGCGCGCTACACTGACGTGATCAACAAGTTTCAACCTTGCCTGAAAAGGTTTGGTAATCTTTTCAAACTGCGTCGTGATGGGGATAGATTGTTGTAATTATTAATCTTCAACGAGGAATTCCTAGTAAGTGCGAGTCATCAGTTCGTGCTGATTATGTCCCTGCCCTTTGTACACACCGCCCGTCGCTCCTACCGATTGAGTGGTCCGGTGAATAATTCGGACTGCAATGCAATTCAGTTAATGAGTTTGTTGTGGAAAGTTTAGTGAACCTTATCACTTAGAGGAAGGAGAAGTTGTAACAAGGTTT-------------------------------------
>gi|396077216|dbj|AB693196.1|_Lingulodinium_polyedrum_gene_for_18S_rRNA_partial_sequence_country:_USA:_California_San_Pedro_Harbor
TAAGCCATGCATGTCTCAGTATATGCTTGCACATAGTGAAACTGCGACTGGCTCATTAAAACAGTTATAGGTTTACTGGTTGACCATTTACATGGATACCTGTGGTAATTCTAGAGCTAATACATGCCCACACACCTGACTTAGTGGAAGGGTTGTGCTTATTAGATTCAAAACCAATACAAGCTTCGCTTGCTCCTTTGGTGATACATAGTGCTTGCATGAATTGCATGGCGCCAGCTGGCTATGCAGCTTTTAAGTTTCTGACCTATCAGCTTCGGATGGTAGGGTATTGGCCTACTATGGCAATGACGGGTAACGGAGAATTAGGGTTCGATTCCGGAGAGGGAGCCTGAGAAATGGCTACCACATCTAAGGAAGGCAGCAGGCGCGCAAATTACCCAATCCTGACACAGGGAGGTAGTGACAAGAAATAACAATACAGGGCATCCATGTCTTGTAATTGGAATGAATATATCATAAACTCCTTTATGAGTATCGATTGGAGGGCAAGTCTGGTGCCAGCAGCCGCGGTAATTCCAGCTCCAATAGCGTATATTAAAGTTGCTGCGGTTAAAAAGCTCGTAGTTGGACTTCTGCTTTAGATGGCCGGTCCGCCCTCTGGGTGAGCATCTGGCTTGTCTTGGGCATCTTCATGGGGAACGAAACTGCACTTGACTGTGTGGGTCGGTAGCCATGATTTTACTTTGAGGAAATCAGAGTGTTTCAAGCAAGCATGCGCCTTGAATACATTAGCATGGAATATTTTTATAGGGCCGTTGTTCTATTTTGTTGGTTTCTAGAATAATGGTAATGGTTGACAGGGATAGTTGGGGGTATTTGTATTTAACTGTCAGAGGTGAAATTCTTGGATTTGTTAAAGACACACTACTGCGAAAGCATTTGCCAAGGATGTTTTCATTGATCAAGAACGAAAGTTAGGGGATCGAAGACGATCAGATACCGTCCTAGTCTTAACCATAAACCATGCCAACTAGAGATTGAAGGTCGTTATTCATATGACTTCTTCGGCACCTTATGAGAAATCAAAGTCTTTGGGTTCCGGGGGGAGTATGGTCGCAAGGCTGAAACTTAAAAGAATTGACGGAAGGGCACCACCAGGAGTGGAGCCTGCGGCTTAATTTGACTCAACACGGGGAAACTTACCAGGTCCAGACATAGAAAGGATTGACAGATTGATAGCTCTTTCTTGATTCTATGGGTGGTGGTGCATGGCCGTTCTTAGTTGGTGGATTGATTTGTCTGGTTAATTCCGTTAACGAACGAGACCTTAACCTGCTAAATAGTTACACGTAACCTCGGTTACGCGGGCAACTTCTTAGAGGGACTTTGTGTGTCTAATGCAAGGAAGTTTGAGGCAATAACAGGTCTGTGATGCCCTTAGATGTTCTGGGCTGCACGCGCGCTACACTGACGTGATCAACAAGTTTCAACCTTGCCTGAAAAGGTTTGGTAATCTTTTCAAACTGCGTCGTGATGGGGATAGATTGTTGTAATTATTAATCTTCAACGAGGAATTCCTAGTAAGTGCGAGTCATCAGTTCGTGCTGATTATGTCCCTGCCCTTTGTACACACCGCCCGTCGCTCCTACCGATTGAGTGGTCCGGTGAATAATTCGGACTGCAATGCAATTCAGTTAATGAGTTTGTTGTGGAAAGTTTAGTGAACCTTATCACTTAGAGGAAGGAGAAGTCGTAACAAGGTTT-------------------------------------
>gi|87044776|gb|DQ371292.1|_Polykrikos_kofoidii_isolate_2_18S_ribosomal_RNA_gene_partial_sequence
TAAGCCATGCATGTCTCAGTATAAGCTTTTACACGGCGAAACTGCGAATGGCTCATTAAAACAGTTGTCGTTTATTTGGAGGTCATTTCTTACATGGATAACCATGGAAATCCTAGAGCTAATACATGCGCCCAAACCCAACTTCGCGGAAGGGTTGTGATTATTAGGTACAGAACCAACCCAGGCTCCGCCTGGCTCTTTGGTGATTCATGGTAACTGAACGAATCGCGCAGCAGCAGCTGGCGATAAATCATTCAAGTTTCTGACCTATCAGCTTCCGACGGTAGGGTATTGGCCTACCGTGGCAATGACGGGTAACGGAGAATTAGGGTTCGATTTCGGAGAGGGAGCCTGAGAAACGGCTACCACATCTAAGGAAGGCAGCAGGCGCGCAAATTACCCAATTCTGACACAGAGAGGTAGTGACAAGAAATAACAATACAGGGCATCCATGTCTTGTAATTGGAATGAATAGAATTTAAATCCCTTTATGAGTATCGATTGGAGGGCAAGTCTGGTGCCAGCAGCCGCGGTAATTCCAGCTCCAATAGCGTATATTAAAGTTGTTGCGGTTAAAAAGCTCGTAGTTGGATTTCTGTCGAAAACGACTGGTCCGCCCACTGGGTGTGTATCTGGCTCGGTTTCGGCATCTTCGTGGGGAACGTTGCTGCACTTGACTGTGTGGTACGGTATCCATGACATTTACTTTGAGGAAATTAGAGTGTTTCAAGCAGGCGCACGCCTTGAATACATTAGCATGGAATAATAAGATAGGACCTTTGTTCTATTTTGTTGGTTTCTAGAACTGAGGTAATGATTAATAGGGATAGTTGGGGGCATTCGTATTTAACTGTCAGAGGTGAAATTCTTGGATTTGTTAAAGACGGACTACTGCGAAAGCATTTGCCAAGGATGTTTTCATTGATCAAGAACGAAAGTTAGGGGATCGAAGACGATCAGATACCGTCCTAGTCTTAACCATAAACCATGCCGACTAGAGATTGGAGGTCGTTAACTTTACGACTCCTTCAGCACCTTATGAGAAATCAAAGTCTTTGGGTTCTGGGGGGAGTATGGTCGCAAGGCTGAAACTTAAAGGAATTGACGGAAGGGCACCACCAGGAGTGGAGCCTGCGGCTTAATTTGACTCAACACGGGGAAACTTACCAGGTCCAGACATAGTAAGGATTGACAGATTGATAGCTCTTTCTTGATTCTATGGGTGGTGGTGCATGGCCGTTCTTAGTTGGTGGAGTGATTTGTCTGGTTAATTCCGTTAACGAACGAGACCTTAACCTGCTAAATAGTTATGCGTAACTTCGGCTACGCAGGCAACTTCTTAGAGGGACTTTGTGTGTCTAACGCAAGGAAGTTTGAGGCAATAACAGGTCTGTGATGCCCTTAGATGTTCTGGGCTGCACGCGCGCTACACTGATGCAATCATCGAGTTTACGACCTTGCCTGGAAAGGTTGGGTAATCTTCTCAAATTGCATCGTGATGGGGATAGATTATTGCAATTGTTAATCTTCAACGAGGAATTTCTAGTAAGCGCGAGTCATCAGCTCGTGCTGATTACGTCCCTGCCCTTTGTACACACCGCCCGTCGCTCCTACCGATTGAGTGTTACGGTGAATAATTCGGACTGCAGCTTCGTTTGGATCCCGAACGTTGCAGCGGAAAGTCTAGTGAACCTTAACACTTAGAGGAAGGAGAAGTCGTAACAAGGTTT--------------------------------
>gi|119225838|dbj|AB255833.2|_Protoperidinium_claudicans_gene_for_18S_rRNA_partial_sequence_isolate_*2_(cyst)
TAAGCCATGCATGCCTCAGTGTAAGTAGTTACCTCGCGAAACTGTGAATGGCTCATTAAAACAGTTGCAGTCTAAGTGGTGCCCACTCTGTACATGGGTAGCAGTGGCAATTCTAAAGCTAATACATGGTAGCCCACCCAACTCCGCGGAAGGGTCCTGTCTAGTAGCTCCAGAACCTATGCAGGCATTGCCTGACCTAGTGGTGACTCATACTATACGAACGCATCGCATGGCTCCAGCTGGCGATGAACCACTTGAGCTTCTGACCTATCAGCTTTGGATGGTAGGGTATTGGCCTACCGTGGCGATGACGGGTAACGGGGAATTAGGGTTTGATTCCGGAGAGGGCGCCTGACAAATGGCTACCACATCTAAGGAAGGCAGCAGGCGCGCAAATTACCCAATCCTGGCACAGGGAGGTAGTGACAATATATAACAATACAGGGCACACATGTCTTGTACTTGTAATGAGTAGAATTTAAATCAATGTGCGAGTATCGATTGGAGGGCAAGTCTGGTGCCAGCAGCCGCGGTAATTCCAGCTCCAACAGCGTATATTAAAGTTGCTGCGGTTAAAAAGCTCGTAGTTGGATGTCTGCTGAGGGCGACCGGTCCGCCTTCTGGGCGAGTATATGGCTCGGCCTGGGCATCTTCCTGGGGAAAGTGGCTGCGCTTTACTGTGTGGCATTTTGCCCAGGGCAGTTACTTTGAGGAAATTAGAGTGTTTTAAGCAGGCTGATGCCGCGAATACATTAGCATGGAATAATAGGAAAGGCTTCTGCTTTATTTTAGTGGGTTCTTAAAGCGGAAGTGATGTTTAAGAGGGGCAGATGGGGGCATCTGTATTTAACTGCCAGAGGTGAAATTCTTGGATTTGTCAAAGACAGCCTACTGCGAAAGCACTTGCCAGGCATGTTTTCATTGATCAAGAACGAAAGTTAGGGGATCGAAGACGATCAGATACCGTCCTAGTCTTAACCATAAACCATGCCAGCTAGAGATTGGATATCGTTAAAATTATGATTCTTCCAGCACCTTATGAGAAATCAAAGCCTTTGGGTTCCGGGGGGAGTATGTCCGCAAGGCCGAAACTTAAAGGAATTGACGGAAGGGCACCACCAGGAGTGGAGCCTGCGGCTTAATTTGACTCAACACGGGAAAACTTACCAGGTCCAGATATAGTAAGGATTGACAGAATGATAGCTCCTTCTTGATTCTATGGGTGGTGGTGCATGGCCGTTCTTAGTTGGTGGAGTGATTTGTCTGGTTAATTCCGTTAACGAACGAGACCTTAACCTGCTAAATAGTTACGCGCAGCTGTGGCTATGTGGGCAACTTCTTAGAGGGACTTTGTGCACTTAGCACAAGGAAGCTTGAGGCAATAACAGGTCTGTGATGCCCTTAGATGTTCTGGGCTGCACGCGCGCCACACTGAAGCGTTCAACAAGATGTTGGCCTTGCTCTGATGGGCTGGGTAATCTTAGCAAACTGCTTCGTGATGGGGATAGATTATTGTAATTATTAATCTTCAACGAGGAATTCCTAGTAAGCGCGAGTCATCAACTCGTGCTGATTACGTCCCTGCCCTTTGTACACACCGCCCGTCGCTCCTACCGATTGAATGGCCCGGTGAATAATTCAGACCACTGCTGTGTTCAACCCCTGGACACAGCAGCGGAAAGTCTAGTGAACCTTACCACTTAGAGGAAGGAGAAGTCGTAACAAGGTTT--------------------------------
>gi|119116548|dbj|AB255836.1|_Protoperidinium_elegans_gene_for_18S_rRNA_partial_sequence_isolate_*8
TAAGCCATGCATGTGCCAGTGTAAGCTTCAGCATGACCAGACTGTGAATGGCTCATTACAACAGTTGTAGCTTATGTGGTGGTCTGTCTACATGGATAACCGTGGTAATTCTAGAACTAATACATGTGCAACTGCCCGACTCAGTGGCAAGGCGGTGCTTATTTGCAACAGAACCAGTCCAGGCAATCCCTGGCTCATTGGTGAATCATTATAAGTTGAATATATTGTACGGCATCAGCAGATGGTGGTCCATTCAAGCTTCTGACCTATCAGCTTCCGATGGTTGGGCATTTGCCTACCCTGGCAATGACGGGTAACGGAGAATTAGGGTTTGACTCCGGAGAGGGAGCCTGCGAAGCGGCTACCACATCTAAGGAAGGCAGCAGGCGCGCAAATTACCCAATCTTGACACAGAGAGGTAGTGACAAGGAATACCAATACTGGGCATCTATGTCTTGTAATTGGAATGAATGGAATATGAAGCCTTCTATGAGTACCGATTGGAGGGCAAGTCTGGTGCCAGCAGCCGCGGTAATTCCAGCTCCAACAGTGTATATTAAAGTTGTTGCGGTTAAAAAGCTCGTAGTTGGGAGTCTGCCAAGGACAACCGGTCCACCCTTGGGGTGCGTATCTGGCTTGACTGGGGCATATTCTTGGGCAGCGTGGCTGCACTTGACTGTGTGATGCGAAATCCAAGACATTTACTTTGAGGAAATTAGCGTGTTTCACGCAGGCCCACGCCTTGGATACCTTAGCATGGAATAATAAGACAGGGCCTTGGTTCCATTTTGTTGGCTTCTAGAACTGAGTTAATGACAAATAGGGATACTTGGGGGCATGCGAATTTGATTGTCAGAGGTGAAATTCTTGAATTTGTCAAAGGCGGACTACTGTGAAAGCATTTGCCAAGAATGTTTTCATTGATCAAGAATGAAAGTTAGGGGGTCGAAGATGATCAGATACCGTCTTAGTCTTAACCATAAACTATGCCAACTAGAGATTGGAGGCTGCTGTCTATACGACTCCTTCAGCACCTTCTGGGAAATCAAAGTCTTTGGGTTCCGGGGGGAGTATGGTTGCAAGGCTGAAACTTAAAGGAATTGACGGAAGGGCACCACCAGGAGTGGAGCCTGCGGCTTAATTTGACTCAACACGGGGAAACTTACCAGGTCCAGACATAGAAAGGATTGACAGATTGATAGCTCCTTCTTGATTATGTGGGTGGTGGTGCATGGCCGTTCTTAGTTGGTGGAATGATTTGTCTGGTTAATTCCGTTAACGAACGAGACCTTATCCTGCTAAATAGATTTGCATAGCCTTGGTTATGGGGGACCTTCTTAGAGGGACTTTGTGTGTGTAATGCGAGGAAGCTTCAGGCAATAACAGGTCTGTGATGCCCTTAGATGTTCTGGGCTGCACGCGCGCTACACTGATGATCTCAACAAGTTTGTAACACTGCCTGAACAGGTTGGGTAATCTTTTGAAAGCGCATCATGATGGGGATCGATCATTGCAACTGTTAATCTTCAACAAGGAATTCCTAGTAAGTGTGAGTCATCAACTCGTGCTGACTACGTCCCTGCCCTTTGTACACACCGCCCGTCGCTCCTACTGATTGAATGATCCGGTGAATATTTTGGACTGTAGCATAACTCAGGTCCTGGGTGTTGCAATATAAAGTTTAATGAACCTTATCACTTAGAGGAAGGAGAAGTCGTAACAAGGTTT----------------------------------
>gi|119116547|dbj|AB255835.1|_Protoperidinium_elegans_gene_for_18S_rRNA_partial_sequence_isolate_*1_and_*5
TAAGCCATGCATGTGCCAGTGTAAGCTTCAGCATGACCAGACTGTGAATGGCTCATTACAACAGTTGTAGCTTATGTGGTGGTCTGTCTACATGGATAACCGTGGTAATTCTAGAACTAATACATGTGCAACTGCCCGACTCAGTGGCAAGGCGGTGCTTATTTGCAACAGAACCAGTCCAGGCAATCCCTGGCTCATTGGTGAATCATTATAAGTTGAATATATTGTACGGCATCAGCAGATGGTGGTCCATTCAAGCTTCTGACCTATCAGCTTCCGATGGTTGGGCATTTGCCTACCCTGGCAATGACGGGTAACGGAGAATTAGGGTTTGACTCCGGAGAGGGAGCCTGCGAAGCGGCTACCACATCTAAGGAAGGCAGCAGGCGCGCAAATTACCCAATCTTGACACAGAGAGGTAGTGACAAGGAATACCAATACTGGGCATCTATGTCTTGTAATTGGAATGAATGGAATATGAAGCCTTCTATGAGTACCGATTGGAGGGCAAGTCTGGTGCCAGCAGCCGCGGTAATTCCAGCTCCAACAGTGTATATTAAAGTTGTTGCGGTTAAAAAGCTCGTAGTTGGGAGTCTGCCAAGGACAACCGGTCCACCCTTGGGGTGCGTATCTGGCTTGACTGGGGCATATTCTTGGGCAGCGTGGCTGCACTTGACTGTGTGATGCGAAATCCAAGACATTTACTTTGAGGAAATTAGCGTGTTTCACGCAGGCCCACGCCTTGGATACCTTAGCATGGAATAATAAGACAGGGCCTTGGTTCCATTTTGTTGGCTTCTAGAACTGAGTTAATGACAAATAGGGATACTTGGGGGCATGCGAATTTGATTGTCAGAGGTGAAATTCTTGAATTTGTCAAAGGCGGACTACTGTGAAAGCATTTGCCAAGAATGTTTTCATTGATCAAGAATGAAAGTTAGGGGGTCGAAGATGATCAGATACCGTCTTAGTCTTAACCATAAACTATGCCAACTAGAGATTGGAGGCTGCTGTCTATACGACTCCTTCAGCACCTTCTGGGAAATCAAAGTCTTTGGGTTCCGGGGGGAGTATGGTTGCAAGGCTGAAACTTAAAGGAATTGACGGAAGGGCACCACCAGGAGTGGAGCCTGCGGCTTAATTTGACTCAACACGGGGAAACTTACCAGGTCCAGACATAGAAAGGATTGACAGATTGATAGCTCCTTCTTGATTATGTGGGTGGTGGTGCATGGCCGTTCTTAGTTGGTGGAATGATTTGTCTGGTTAATTCCGTTAACGAACGAGACCTTATCCTGCTAAATAGATTTGCATAGCCTTGGTTATGGGGGACCTTCTTAGAGGGACTTTGTGTGTGTAATGCGAGGAAGCTTCAGGCAATAACAGGTCTGTGATGCCCTTAGATGTTCTGGGCTGCACGCGCGCTACACTGATGATCTCAACAAGTTTGTAACACTGCCTGAACAGGTTGGGTAATCTTTTGAAAGCGCATCATGATGGGGATCGATCATTGCAACTGTTAATCTTCAACAAGGAATTCCTAGTAAGTGTGAGTCATCAACTCGTGCTGACTACGTCCCTGCCCTTTGTACACACCGCCCGTCGCTCCTACTGATTGAATGATCCGGTGAATATTTTGGACTGTAGCATAACTCAGGTCCTGGGTGTTGCAATATAAAGTTTAATGAACCTTATCACTTAGAGGAAGGAGAAGTCGTAACAAGGTTT----------------------------------
>gi|410812133|dbj|AB716915.1|_Protoperidinium_parthenopes_gene_for_18S_ribosomal_RNA_partial_sequence_isolate:_031217-4
TAAGCCATGCATGTCTCAGTATAAGCATCCATATGGTGAAACTGCGAATAGCTCATTAAAACAGTTATAGCTTACTTGGTGGTCACTCCTTACATGGATAACTGTGGTAATTCTAGAGCTAATACATGCGCCAAGACCCAACTTCTCGGACGGGTTGTGTTTATTAGCTTCAGAACCATCCCAGGCTCTGCCTGGTCTGTTGGTGAACCATAATAAGCAAACGAATCGCGTAGCTTCTGCTGGCGATAAACCATTCAAGTTTCTGACCTATCAGCTTCCGACGGTACGGTATTGGCCTACCGTGGCAATGACGGGTAACGGAGAATTAGGGTTCGATTCCGGAGAGGGAGCCTGAGAAATGGCTACCACATCTAAGGAAGGCAGCAGGCGCGCAAATTACCCAATCCTGACACAGGGAGGTAGTGACAAGAAATAACAATATGGGGCATCCATGTCTTGTAATTGGAATGGGTAGAATTTAAATCACTTTACGAGTATCGATTGGAGGGCAAGTCTGGTGCCAGCAGCCGCGGTAATTCCAGCTCCAATAGCGTATATTGAAGTTGCTGCGGTTGAAAAGCTCGTAGTTGGATTTCTGCCAAGGACGACTGGTCCGCCCTTTGGGTGAGTACCTAGCTCGGCCTGGGCATCTTCTTGGGGAGCGTGGCTGCACTTAACTGTGTGGCGCGGTGTCCAGGACTTTTACTTTGAGGAAATTAGAGTGTTTCAAGCAGGCTCACGCCTTGAATACATTAGCATGGAATAATAAGATAAGACCTTGGTTTATTTTGTTGGTTTCTAGATCCGAGGTAATGGTTAATAGGGATAGTTGGGGGCATTCGTATTTAACTGTCAGAGGTGAAATTCTTGGATTTGTTAAGGACGAACCACTGCGAAAGCATTTGCCAAGAATGTTTTCATTGATCAAGAACGAAAGTTAGGGGATCGAAGACGATCAGATACCGTCCTAGTCTTAACCATAAACCATGCCGACTAGAGATTGGAGGTCTTCACTTATACGACTCCTTCAGCACCTCATGAGAAATCAAAGTCTTTGGGTTCCGGGGGGAGTCTGGTCGCAAGTCTGAAACTTAAAGGAATTGACGGAAGGGCACCACCAGGAGTGGAGCCTGCGGCTTAATTTGACTCAACACGGGGAAACTTACCAGGTCCGGACATAGTAAGGATTGACAGATTGATAGCTCCTTCTTGATTCTATGGGTGGTGGTGCATGGCCGTTCTTAGTTGGTGGAGTGATTTGTCTGGTTAATTCCGTTAACGAACGAGACCTTAACCTGCTAAATAGCTACGCGTAGCTTCGGTTACGTGGGCAACTTCTTAGAGGGACTTTGCGTGTCTAACGCAAGGAAGTTTGAGGCAATAACAGGTCTGTGATGCCCTTAGATGTTCTGGGCTGCACGCGCGCTACACTGATGCGTTCAACGAGTTTTTGGCCTTGCCTGGAAAGGTTTGGTAATCTTCTTAAATCGCATCGTGATGGGGATAGATTCTTGCAATTATCAATCTTCAACGAGGAATTCCTAGTAAGCGTGAGTCATCAGCTCGCGCTGATTACGTCCCTGCCCTTTGTACACACCGCCCGTCGCTCCTACCGATTGAGTGATCCGGTGAATAATTCGGACTGCAGCTTAGTCCAGTTCCTGGGCTTCGCAGCGGGAAGTTTAGTGAACCTTATCACTTAGAGGAAGGAGAAGTCGTAACAAGGTTT---------------------------------
>gi|410812130|dbj|AB716911.1|_Protoperidinium_americanum_gene_for_18S_ribosomal_RNA_partial_sequence_isolate:_080218-12
TAAGCCATGCATGTCTCAGTATAAGCATCCATATGGTGAAACTGCGAATAGCTCATTAAAACAGTTATAGCTTACTTGGTGGTCACTCCTTACATGGATAACTGTGGTAATTCTAGAGCTAATACATGCGCCAAGACCCAACTTCTCGGACGGGTTGTGTTTATTAGCTTCAGAACCATCCCAGGCTCTGCCTGGTCTGTTGGTGAACCATAATAAGCAAACGAATCGCGTAGCATCTGCTGGCGATAAACCATTCAAGTTTCTGACCTATCAGCTTCCGACGGTACGGTATTGGCCTACCGTGGCAATGACGGGTAACGGAGAATTAGGGTTCGATTCCGGAGAGGGAGCCTGAGAAATGGCTACCACATCTAAGGAAGGCAGCAGGCGCGCAAATTACCCAATCCTGACACAGGGAGGTAGTGACAAGAAATAACAATATGGGGCATCCATGTCTTGTAATTGGAATGGGTAGAATTTAAATCACTTTACGAGTATCGATTGGAGGGCAAGTCTGGTGCCAGCAGCCGCGGTAATTCCAGCTCCAATAGCGTATATTGAAGTTGCTGCGGTTGAAAAGCTCGTAGTTGGATTTCTGCCAAGGACGACTGGTCCGCCCTTTGGGTGAGTACCTAGCTCGGCCTGGGCATCTTCTTGGGGAGCGTGGCTGTACTTAACTGTATGGCGCGGTGTCCAGGACTTTTACTTTGAGGAAATTAGAGTGTTTCAAGCAGGCTCACGCCTTGAATACATTAGCATGGAATAATAAGATAAGACCTTGGTTTATTTTGTTGGTTTCTAGATCCGAGGTAATGGTTAATAGGGATAGTTGGGGGCATTCGTATTTAACTGTCAGAGGTGAAATTCTTGGATTTGTTAAGGACGAACCACTGCGAAAGCATTTGCCAAGAATGTTTTCATTGATCAAGAACGAAAGTTAGGGGATCGAAGACGATCAGATACCGTCCTAGTCTTAACCATAAACCATGCCGACTAGAGATTGGAGGTCTTCACTTATACGACTCCTTCAGCACCTCATGAGAAATCAAAGTCTTTGGGTTCCGGGGGGAGTCTGGTCGCAAGTCTGAAACTTAAAGGAATTGACGGAAGGGCACCACCAGGAGTGGAGCCTGCGGCTTAATTTGACTCAACACGGGGAAACTTACCAGGTCCGGACATAGTAAGGATTGACAGATTGATAGCTCCTTCTTGATTCTATGGGTGGTGGTGCATGGCCGTTCTTAGTTGGTGGAGTGATTTGTCTGGTTAATTCCGTTAACGAACGAGACCTTAACCTGCTAAATAGCTACGCGTAGCTTCGGTTACGTGGGCAACTTCTTAGAGGGACTTTGCGTGTCTAACGCAAGGAAGTTTGAGGCAATAACAGGTCTGTGATGCCCTTAGATGTTCTGGGCTGCACGCGCGCTACACTGATGCGTTCAACGAGTTTTTGGCCTTGCCTGGAAAGGTTTGGTAATCTTCTTAAATCGCATCGTGATGGGGATAGATTCTTGCAATTATCAATCTTCAACGAGGAATTCCTAGTAAGCGTGAGTCATCAGCTCGCGCTGATTACGTCCCTGCCCTTTGTACACACCGCCCGTCGCTCCTACCGATTGAGTGATCCGGTGAATAATTCGGACTGCAGCTTAGTCCAGTTCCTGGGCTTCGCAGCGGGAAGTTTAGTGAACCTTATCACTTAGAGGAAGGAGAAGTCGTAACAAGGTTT---------------------------------
>gi|110082564|dbj|AB261518.1|_Protoperidinium_thulesense_gene_for_18S_rRNA_isolate:_*1
TAAGCCATGCATGTTTCAGTATGAGTTTCAACACGGCGAAACTGTGAATGGCTCATTAAAACAGTTGTAATCTATTTGACAATATTCTTACATGGATAGCTGTGGTAATTCTAGAACTAATACATGTGCCAATGCCCAACTTCGTGGAAAGGCTTTATTTATTAATCACGGAACCAACCCTGGATCTTCCAGGCTTCATGGCGACTCGTAATAACTGCACGAATTTCATGGCGACAGCTGGCGATGAATCATTCAAGTCTCTGACCTATCAGCTTCTGACGGTAGGGTATTGGCCTACCTTGGCAATGACGGGTAACGGAGAATTAGGGTTTGATTCCGGAGAGGGAGCCCAAGAAACGGCTACCACATCTAAGGAAGGCAGCAGGCGCGCAAATTACCCAATCCTGACACAGAGAGGTAGTGACAAGGAATAACAATACAGGGCAGTGTTGTCTTGTAGTTGGAATGAGTAGAATTTACATCCCTTTACAAGCATCAATTGGAGGGCAAGTCTGGTGCCAGCAGCCGCGGTAATTCCAGCTTCAATAGTGTATATTAAAGTTGTTGCGGTTAAAAAGCTCGTAGTTGGATTTTTGCCTAGGTTGATCGGTCCACCCTTTGGGTGAGAATCTGGCTCGACCAGCGCATTTGCTTGGGGAGCGTGGCTGCACTTGACTGTGCGGTGCGATACTCAGGACCTTTACTTTGAAGAAATTAGAGTGTTTCAGGCAGGCGCATGCCTTGTATATATTAGCATGGAATAAAAACATAGGACTTTGGTTCTATTATGTTGGTTCCTGGAGCTGGGGTAATGGTGAACAGGGATACTTGGGGGCATACGGATTCAACTGTCAGAGGTGAAATTCTTGGATTTGTTGAAGACGGTCTACTGTGAAAGCATTTGCCAAGAATGTTTTCATTGATCAAGAATGAAAGTTAGGGGATCGAAGATGATCAGATACCGTCTTAGTCTTAACCATAAACTATGCCAGCTAGAGATTGGAGGCTGTTATTAAGAAGACTCCTTCAGCACCTTATGAGAAATCAAAGTCTTTGGGTTCCGGGGGGAGTATGGTTGCAAGGCTGAAACTTAAAGGAATTGACGGAAGGGCACCACCAGAAGTGGAGCCTGCGGCTTAATTTGACTCAACACGGGGAAACTTACCAGGCCCAGACATAGCAAGGATTGACAGATTGATAGCTCCTTCTTGATTCTATGGGTGGTGGTGCATGGCCGTTCTTAGTTGGTGGAGTGATTTGTCTGGTTAATTCCGTTAACGAACGAGATCTTGACCTGCTAAATAGTTTCACATAGCCTTGGTTACATGGAAAACTTCTTAGAGGAACTTTGTGTGCCTAATGCAAGGAAGTTCGAGGCAATAACAGGTCTGTGATGCCCTTAGATGTTCTGGGCTGCACGCGCGCTACACTGGTGTATTCAACGAGTGATTCACTTTGCCTGACATGGCAGGGCAATCTTTTCAAAGCACATCATGATGGGGATCGATTATTGCAACTATTAATCTTCAACGAGGAATTCCTAGTAGGTGTGAGTCATCAGCTTGCACTGATTACGTCCCTGCCCTTTGTACACACCGCCCGTCGCTCCTACTGATTGAGTGGTCCGGTAAATAATTTGGACTGCAACATCGCTCGTTCCAGAGCGCTGCTGCATAAAGTTTGGTGAACCTTATCACTTAGAGGAAGGAGAAGTCGTAACAAGGTTT-----------------------------------
>gi|110082563|dbj|AB261517.1|_Protoperidinium_punctulatum_gene_for_18S_rRNA
TAAGCCATGCATGTCCCAGCATGAGTTTCAATATGGTGAAGCTGCGAATGGCTCATTAAACCAGTTGTTGTCTATGTGTTGGCTATCTACATGGATAACTGTGGTAATTCTAGAACTAATATATGCACCGATGCCCTACTTTGCAGGACGGCATTATTTATTTGTATTGGAACTTTCCCAGGCTTGACCTGGCCATTCTGTGATGTATAATAACTGACAGAATTACATGGCTTTAGCCGGTGATGGACCATTCGAGTTTCTGACCTATCAGCTTCCGACGGTAGAGTATTGGCCTACCCTGGCAATGACGGGTAACGGAGAATTAGGGTTTGATTCCGGAGAGGGAGCCCGAGAAACGGCTACCACATCCAAGGAAGGCAGCAGGCGCGCAAATTACCCAATCCTGATGCAAAGAGGTAGTGACGAGAAATAACAATACAGGGCATCTATGTCTTGTAATTGGAATGATCAAAATTTACACATCTTTTTGAGTATCTATTGGAGGGCAAGTCTGGTGCCAGCAGCCGCGGTAATTCCAGCTTCAATAGTGTATATTAAAGTTGCTGCGGTTAAAAAGCTCGTAGTTGGATTTTTGTTGAGGCTGACTGGTCCGTCCTTTGGGTGAGCATCTGGTTTGGCTGAAGCATCTGCTTGGAAAGCGCAGCTGCACTTTGCTGTGTGGTGCGTCTTCCAGGACTTTTACTTTGAGGAAAATAGAGTGTTCCATGCAAGTTCATGCCTTGAATATATTAGCATGGAATAATAAGACAGGGCCGTGGTTGTATTCTGTTGGTTTCTAGAGCTGGGGCAACGATGAACAGGAACACTTGGGGGCATACGAACTCAACCGTCAGAGGTGAAATTCTTGGATTTGTTGAAGGCACCCTAATGTGAAAGCATTTGTCATGAATGCTTCCATTTATCAAGAACAAAAGTTAGGGGATCGAAGATGATCAGATACCGTCTTAGTCTTAACCATAAACCATGCCAACTGGGGATTGGAGGCGGTTACTTGTATGACTTCTTCAGCACCTTGGGAGAAATCAAAGTCTTTGGGTTCTGGGGGGAGTATGGTTGCAAGGCTGAAACTTAAAGGAATTGACGGAAGGGCACCACCAGAAGTGGAGCCTGCGGCTTAATTTGACTCAACACGGGGAAACTTACCAGGCCCAGACATAGTAAGGATTGACAGATTGATAGCTCCTTCTTGATTCTATGGGTGGTGGTGCATGGCCGTTCTTAGTTGGTGGAGTGATTTGTCTGGTTAATTCCGTTAACGAACGAGACCTTGACCTGCTAAATAGTCTTGCATGGCCATGGCTATGTGAAGAACTTCTTAGAGGAACTTTGTGTACTCAATGCAAGGAAGTCCGAGGCAATAACAGGTCTGTGATGCCCTTAGATGTTCTGGGCTGCACGCGCGCTACACTGATGTGTTCAACAAGTGCATAGCTGTGCCAGGCATGGGAGGGCAATCTTTCGAACGCACATCATGATGGGGATAGACTCTTGCAATTATTAGTCTTCAACGAGGAATTTCTAGTAGGTGTGAGTCATCAGCTTGTGCTGATTACGTCCCTGCCCTTTGTACACACCGCCCGTCGCTCCTACTGATTGAGTGATCCGGTAAATCATTTGGACTGCAGCTTTGTCCAGTTCCTGTTCATAGCTTTACAAAATTTGATGAACCTTATCACTTAGAGGAAGGAGAAGTCGTAACAAGGTTT-----------------------------------
>gi|110082562|dbj|AB261516.1|_Protoperidinium_pallidum_gene_for_18S_rRNA
TAAGCCATGCATGTCTCAGTATAAGCTTCTACAGGGTAAAACTGTGAATGGCTCATTAAAACAGCTGTAGTTTATTTGGTTGCCTCCTTACATGGATAACTGTGGTAATTCTAGAACTAATACATGCACTCAAGCCCGACTTTGCAGAAAGGGTTGTGGTTATTTGTTACAGAACCATTTCAGGCTCTGCCTGTTTTTTGGTGATTCATGATACCTTATGGATTGTGTGGCATCGGCTGGTGATGACTCATTCAAGCTTCTGACCTATCAGCTTCCGACGGTAGGGTATTGGCCTACCCTGGCAATGACGGGTAACGGAGAATTAGGGTTTGATACCGGAGAGGGAGCCTGAGAAACGGCTACCACATCTAAGGAAGGCAGCAGGCGCGCAAATTACCCAATCCTGACACAGAGAGGTAGTGACAAGAAATAACAATACAGGGCATCCATGTCTTGTAATTGGAATGAATAGAATGTATACCCTTTTATGAGTATCAATTGGAGGGCAAGTCTGGTGCCAGCAGCCGCGGTAATTCCAGCTCCAATAGTGTATATTAAAGTTGTTGCGGTTAAAAAGCTCGTAGTTGGATTTCTGCCAAGGCTGGCCGGTCCGCCCTTTGGGTGAGTATCTGGCTTGGCTGGAGCATACTCTTGGAGGGTATGGCTGCACTTGACTGTGTGGTATGCAACCCAAGACTTTTACTTTGAGGAAATTAGAGTGTTTCAAGCAGGCTCGCGCCTTGAATACATTAGCATGGAATAATAAGATAAGGCCTTGCCTATATTTTGTTGGTTTCTATAGCTGAGGTAATGATGAACAGGGATACTTGGGGGCATACGAATTTAATTGTCAGAGGTGAAATTCTTGGATTTGTTAAAGACGGACTATTGTGAAAGCATTTGCCAAGAATGTTTTCATTGATCAAGAATGAAAGTTAGGGGGTCGAAGATGATCAGATACCGTCTTAGTCTTAACCATAAACTATGCCGACTAGAGATTGGAGGTTGCTATTTACATGACTCCTTCAGCACCTTATGGGAAATCAAAGTCTTTGGGTTCCGGGGGGAGTATGGTTGCAAGGCTGAAACTTAAAGGAATTGACGGAAGGGCACCACCAGAAGTGGAGCCTGCGGCTTAATTTGACTCAACACGGGGAAACTTACCAGGGCCAGACATAGTAAGGATTGACAGATTGATAGCTCCTTCTTGATTCTGTGGGTGGTGGTGCATGGCCGTTCTTAGTTGGTGGAGTGATTTGTCTGGTTAATTCCGTTAACGAACGAGACCTTACCCTGCTAAATAGTTTCGTATAGCCATGGTTATGCTGGGAACTTCTTAGAGGAACTTTGTGTGTCTAATGCAAGGAAGTTTGAGGCAATAACAGGTCTGTGATGCCCTTAGATGTTCTGGGCTGCACGCGCGCTACACTGATGAGCTCAACAAGTGTGCAACTTTGCTTGAAAGGGTAGGGCAATCTTTTGAAAACGTATCATGATGGGGATCGATTATTGCAATTATTAATCTTCAACAAGGAATTCCTAGTAAGTGTGAGTCATCAACTTATGCTGATTACGTCCCTGCCCTTTGTACACACCGCCCGTCGCTCCTACTGATTGAGTGATCCGGTGAATATTTTGGATTGCAGCATTGCTTAGCTCCTGAGCTCTGCAGTATAAAGTTTAGTGAACCTTATCACTTAGAGGAAGGAGAAGTCGTAACAAGGTTT-----------------------------------
>gi|110082561|dbj|AB261515.1|_Protoperidinium_crassipes_gene_for_18S_rRNA
TAAGCCATGCATGTGCCAGTGTAAGCTTCAGCATGGCCAGACTGTGAATGGCTCATTACAACAGTTGTAGCTTATGTGGTGGTCTGTCTACATGGATAACCGTGTTAATTCTAGAACTAATACATGTTCAATTGCCCGACTCAGTGGTAGGGTGGTGGTTATTTGCAACAGAACCAGTCCAGGCAATCCCTGGCTCATCGGTGAATCATAATAATTTGGATATATTGTATGGCATCCGCAGATAGTGTTTCATTGAAGCTTCTGACCTATCAGCTTCCGATGGTTGGGCATTTGCCTACCCTGGCAATGACGGGTAACGGAGAATTAGGGTTTGACACCGGAGAGGGAGCCTGAGAAGTGGCTACTACATCTAAGGAAGGCAGCAGGCGCGCAAATTACCCAATCTTGACACAGAGAGGTAGTGACTAGGAATACCAATACTGGGCATCTATGTCTTGTAATTGGCATGAGTAGAATATGAAGCCTTCTATGAGTACCGATTGGAGGGCAAGTCTGGTGCCAGCAGCCGCGGTAATTCCAGCTCCAACAGTGTATATTAAAGTTGTTGCGGTTAAAAAGCTCGTAGTTGGGAGTCTGCCAAGGACAACCGGTCCACCCTTGGGGTGCGTATCTGGTTTGACCAGGGGTATATTCTTGGGCAGCGTAGCTGCACTTGATTGTGTGATGCGATATCCAAGACATTTACTTTGAGGAAATTAGTGTGTTTCATGCAGGCCCACGCCTTGGATACCTTAGCATGGAATAATAGCATAGGGCCTTGGTTCCATCTTGTTGGCTTCTAGAATCGAGTTAATGACAAATAGGGATACTTGGGGGCATGCGAATTTGATTGTCAGAGGTGAAATTCTTGAATTTGTCAAAGGCGGACTAGTGTGAAAGCATTTGCCAAGAATGTTCTCATTGATCAAGAATGAAAGTTAGGGGGTCGAAGATGATCAGATACCGTCTTAGTCTTAACCATAAACTATGCCAACTAGAGATTGGGGGCTGCTGTCTTTACGACTCCTTCAGCACCTTCTGGGAAATCAAAGTCTTTGGGTTCCGGGGGGAGTATGGCTGCAAGGCTGAAACTTAAAGGAATTGACGGAAGGGCACCACCAGGAGTGGAGCCTGCGGCTTAATTTGACTCAACACGGGGAAACTTACCAGGTCCAGACATAGAAAGGATTGACAGATTGATAGCTCCTTCTTGATCATGTGGGTGGTGGTGCATGGCCGTTCTTAGTTGGTGGAATGATTTGTCTGGTTAATTCCGTTAACGAACGAGACCTTATCCTGCTAAATAGATTTGCATAGCCATGGTTGTGGGGGGACCTTCTTAGAGGGACTTTGTATGTGTAAAGCAAGGAAGCTTGAGGCAATAACAGGTCTGTGATGCCCTTAGATGTTCTGGGCTGCACGCGCGCTACACTGATGCTCTCAACAAGTGCGTAACACTGCCTGAATGGGTTGGGTAATCTTTTGAAAGCGCATCATGATAGGGATCGACCATTGCAACTGTTAGTCTTCAACAAGGAATTCCTAGTAAATGTGAGTCATCAACTCGTGCTGACTACGTCCCTGCCCTTTGTACACACCGCCCGTCGCTCCTACTGATTGAGTGATCCGGTGAATATTTTGGACTGCAGCATCGCTCAGGTCCTGGGTTTTGCAGCATCAAGTTTAATGAACCTTATCACTTAGAGGAAGGAGAAGTCGTAACAAGGTTT--------------------------------
>gi|61287167|dbj|AB181906.1|_Protoperidinium_punctulatum_gene_for_18S_rRNA_partial_sequence_isolate:_*15
TAAGCCATGCATGTCCCAGTATGAGTTTCAACACGGCGAAGCTGCGAATGGCTCATTAAATCAGTTGTAGTCTATGTGATGGCTTTCTACATGGATAACTGTGGTAATTCTAGAACTAATACATGTGTCGATGCCCAACTTCACAGACAGGTGTTATTTATTTCTTCCGGAACCAGCACAGGCTCGACCTGGCTTTCTGGCGATACAGAGTAACTGAATGAATTGTGTGGCTTCAGCCGGTGATGGATCATTCCAGTTTCTGACCTATCAGCTTCCGATGGTAGGGTATTGGCCTACCCTGGCAATGACGGGTAACGGAGAATTAGGGTTTGATTCCGGAGAGGGAGCCCGAGAAACGGCTACCACATCTAAGGAAGGCAGCAGGCGCGAAAATTACCCAATCCTGACGCAAAGAGGTAGTGACAAGAAATAACAATACAGGGCATTCACGTCTTGTAATTGGAATGATCAAAATTTACATCTCTTTTTAAGCATCGATTGGAGGGCAAGTCTGGTGCCAGCAGCCGCGGTAATTCCAGCTTCAATAGTGTATATTAAAGTTGTTGCGGTTAAAAAGCTCGTAGTTGGAATTCTGCCAAGGCGGACCGGTCCACCCATTGGGTGCGCATCTGGCTCAGCTAAGGCACCTGTCTGGCAAGCGCTACTGCGCTTCACTGTGTGGAGCGTTTTCCGGGACTTTTACTTTGAGGAAATTAAAGTGTTTCATGCAGGTGCGCGCCGTGTATCTATTAGCATGGAATAATAAGACAGGGCTGTAGTTCTATACTGTTGGTTTCTAGAACTGCGGCAACGATGAACAGGGACACTTGGGGGCATACGGATTCAACCGTCAGAGGTGAAATTCTTGGATTTGTTGAAGACGACCTACTGCGAAAGCATTTGCCATGAATGTTTTCATTGATCAAGAATGAAAGTTAGGGGATCGAAGATGATCAGATACCGTCTTAGTCTTAACCATAAACTATGCCGACTAGGGATTGGAGGCCGTTACTTAAATGACTTCTTCAGCACCTTGCGAAAAATCAAAGTTTTTGGGTTCTGGGGGGAGTATGGTTGCAAGGCTGAAACTTAAAGGAATTGACGGAAGGGCACCACCAGAAGTGGAGCCTGCGGCTTAATTTGACTCAACACGGGGAAACTTACCAGGCCCAGACATAGTAAGGATTGACAGATTGATAGCTCCTTCTTGATTCTATGGGTGGTGGTGCATGGCCGTTCTTAGTTGGTGGAGTGATTTGTCTGGTTAATTCCGTTAACGAACGAGACCTTGACCTGCTAAATCGTCTCGCGTAACTCCGGCTACGTGGAGAACTTCTTAGAGGAACTTTGTGTGCCTAATGCAAGGAAGTCCGAGGCAATAACAGGTCTGTGATGCCCTTAGATGTTCTGGGCTGCACGCGCGCTACACTGATGCTCCCAACAAGTGTGCAGCTTTGCCTGAATCGGTAGGGCAATCTTCCGAATGTGCGTCATGATGGGGATAGATTCTTGCAATTATTAGTCTTCAACGAGGAATTTCTAGTAGGTGTGAGTCATCAGCTTGTTCTGATTACGTCCCTGCCCTTTGTACACACCGCCCGTCGCTCCTACTGATTGAGTGATCCGGTAAATAATTCGGACCGCGGCATTGTCCAGTTCCTGGCCCATTGTTGCGCAAAGTTTAATGAACCTTATCACTTAGAGGAAGGAGAAGTCGTAACAAGGTTT----------------------------------
>gi|61287165|dbj|AB181905.1|_Protoperidinium_punctulatum_gene_for_18S_rRNA_partial_sequence_isolate:_*9
TAAGCCATGCATGTCCCAGTATGAGTTTCAACACGGCGAAGCTGCGAATGGCTCATTAAATCAGTTGTAGTCTATGTGATGGCTTTCTACATGGATAACTGTGGTAATTCTAGAACTAATACATGTGTCGATGCCCAACTTCACAGACAGGTGTTATTTATTTCTTCCGGAACCAGCACAGGCTCGACCTGGCTTTCTGGCGATACAGAGTAACTGAATGAATTGTGTGGCTTCAGCCGGTGATGGATCATTCCAGTTTCTGACCTATCAGCTTCCGATGGTAGGGTATTGGCCTACCCTGGCAATGACGGGTAACGGAGAATTAGGGTTTGATTCCGGAGAGGGAGCCCGAGAAACGGCTACCACATCTAAGGAAGGCAGCAGGCGCGAAAATTACCCAATCCTGACGCAAAGAGGTAGTGACAAGAAATAACAATACAGGGCATTCACGTCTTGTAATTGGAATGATCAAAATTTACATCTCTTTTTAAGCATCGATTGGAGGGCAAGTCTGGTGCCAGCAGCCGCGGTAATTCCAGCTTCAATAGTGTATATTAAAGTTGTTGCGGTTAAAAAGCTCGTAGTTGGAATTCTGCCAAGGCGGACCGGTCCACCCATTGGGTGCGCATCTGGCTCAGCTAAGGCACCTGTCTGGCAAGCGCTACTGCGCTTCACTGTGTGGAGCGTTTTCCGGGACTTTTACTTTGAGGAAATTAAAGTGTTTCATGCAGGTGCGCGCCGTGTATCTATTAGCATGGAATAATAAGACAGGGCTGTAGTTCTATACTGTTGGTTTCTAGAACTGCGGCAACGATGAACAGGGACACTTGGGGGCATACGGATTCAACCGTCAGAGGTGAAATTCTTGGATTTGTTGAAGACGACCTACTGCGAAAGCATTTGCCATGAATGTTTTCATTGATCAAGAATGAAAGTTAGGGGATCGAAGATGATCAGATACCGTCTTAGTCTTAACCATAAACTATGCCGACTAGGGATTGGAGGCCGTTACTTAAATGACTTCTTCAGCACCTTGCGAAAAATCAAAGTTTTTGGGTTCTGGGGGGAGTATGGTTGCAAGGCTGAAACTTAAAGGAATTGACGGAAGGGCACCACCAGAAGTGGAGCCTGCGGCTTAATTTGACTCAACACGGGGAAACTTACCAGGCCCAGACATAGTAAGGATTGACAGATTGATAGCTCCTTCTTGATTCTATGGGTGGTGGTGCATGGCCGTTCTTAGTTGGTGGAGTGATTTGTCTGGTTAATTCCGTTAACGAACGAGACCTTGACCTGCTAAATCGTCTCGCGTAACTCCGGCTACGTGGAGAACTTCTTAGAGGAACTTTGTGTGCCTAATGCAAGGAAGTCCGAGGCAATAACAGGTCTGTGATGCCCTTAGATGTTCTGGGCTGCACGCGCGCTACACTGATGCTCCCAACAAGTGTGCAGCTTTGCCTGAATCGGTAGGGCAATCTTCCGAATGTGCGTCATGATGGGGATAGATTCTTGCAATTATTAGTCTTCAACGAGGAATTTCTAGTAGGTGTGAGTCATCAGCTTGTTCTGATTACGTCCCTGCCCTTTGTACACACCGCCCGTCGCTCCTACTGATTGAGTGATCCGGTAAATAATTCGGACCGCGGCATTGTCCAGTTCCTGGCCCATTGTTGCGCAAAGTTTAATGAACCTTATCACTTAGAGGAAGGAGAAGTCGTAACAAGGTTT----------------------------------
>gi|61287163|dbj|AB181904.1|_Protoperidinium_punctulatum_gene_for_18S_rRNA_partial_sequence_isolate:_*0
TAAGCCATGCATGTCCCAGTATGAGTTTCAACACGGCGAAGCTGCGAATGGCTCATTAAATCAGTTGTAGTCTATGTGATGGCTTTCTACATGGATAACTGTGGTAATTCTAGAACTAATACATGTGTCGATGCCCAACTTCACAGACAGGTGTTATTTATTTCTTCCGGAACCAGCACAGGCTCGACCTGGCTTTCTGGCGATACAGAGTAACTGAATGAATTGTGTGGCTTCAGCCGGTGATGGATCATTCCAGTTTCTGACCTATCAGCTTCCGATGGTAGGGTATTGGCCTACCCTGGCAATGACGGGTAACGGAGAATTAGGGTTTGATTCCGGAGAGGGAGCCCGAGAAACGGCTACCACATCTAAGGAAGGCAGCAGGCGCGAAAATTACCCAATCCTGACGCAAAGAGGTAGTGACAAGAAATAACAATACAGGGCATTCACGTCTTGTAATTGGAATGATCAAAATTTACATCTCTTTTTAAGCATCGATTGGAGGGCAAGTCTGGTGCCAGCAGCCGCGGTAATTCCAGCTTCAATAGTGTATATTAAAGTTGTTGCGGTTAAAAAGCTCGTAGTTGGAATTCTGCCAAGGCGGACCGGTCCACCCATTGGGTGCGCATCTGGCTCAGCTAAGGCACCTGTCTGGCAAGCGCTACTGCGCTTCACTGTGTGGAGCGTTTTCCGGGACTTTTACTTTGAGGAAATTAAAGTGTTTCATGCAGGTGCGCGCCGTGTATCTATTAGCATGGAATAATAAGACAGGGCTGTAGTTCTATACTGTTGGTTTCTAGAACTGCGGCAACGATGAACAGGGACACTTGGGGGCATACGGATTCAACCGTCAGAGGTGAAATTCTTGGATTTGTTGAAGACGACCTACTGCGAAAGCATTTGCCATGAATGTTTTCATTGATCAAGAATGAAAGTTAGGGGATCGAAGATGATCAGATACCGTCTTAGTCTTAACCATAAACTATGCCGACTAGGGATTGGAGGCCGTTACTTAAATGACTTCTTCAGCACCTTGCGAAAAATCAAAGTTTTTGGGTTCTGGGGGGAGTATGGTTGCAAGGCTGAAACTTAAAGGAATTGACGGAAGGGCACCACCAGAAGTGGAGCCTGCGGCTTAATTTGACTCAACACGGGGAAACTTACCAGGCCCAGACATAGTAAGGATTGACAGATTGATAGCTCCTTCTTGATTCTATGGGTGGTGGTGCATGGCCGTTCTTAGTTGGTGGAGTGATTTGTCTGGTTAATTCCGTTAACGAACGAGACCTTGACCTGCTAAATCGTCTCGCGTAACTCCGGCTACGTGGAGAACTTCTTAGAGGAACTTTGTGTGCCTAATGCAAGGAAGTCCGAGGCAATAACAGGTCTGTGATGCCCTTAGATGTTCTGGGCTGCACGCGCGCTACACTGATGCTCCCAACAAGTGTGCAGCTTTGCCTGAATCGGTAGGGCAATCTTCCGAATGTGCGTCATGATGGGGATAGATTCTTGCAATTATTAGTCTTCAACGAGGAATTTCTAGTAGGTGTGAGTCATCAGCTTGTTCTGATTACGTCCCTGCCCTTTGTACACACCGCCCGTCGCTCCTACTGATTGAGTGATCCGGTAAATAATTCGGACCGCGGCATTGTCCAGTTCCTGGCCCATTGTTGCGCAAAGTTTAATGAACCTTATCACTTAGAGGAAGGAGAAGTCGTAACAAGGTTT----------------------------------
>gi|61287162|dbj|AB181903.1|_Protoperidinium_pellucidum_gene_for_18S_rRNA_partial_sequence_isolate:_*28
TAAGCCATGCATGTCTCAGTATAAGCTTCAACATGGCAAGACTGTGAATGGCTCATTAAAACAGTTGTAGTTTATTTGGTGGCCTCTTTACATGGATAACCGTGGTAATTCTAGAACTAATACATGCGCTCAAGCCCGACTTTGTAGAAGGGTTGTGTTTATTTGTTACAGAACCATTTCAGGCTCTGCCTGGTCTTTGGTGATTCATAATACCTTATGGATTGTGTGGCATCAGCTGATGATGACTCATTCAAGCTTCTGACCTATCAGCTTCCGACGGTAGGGTATTGGCCTACCCTGGCAATGACGGGTAACGGAGAATTAGGGTTTGATACCGGAGAGGGAGCCTGAGAAACGGCTACCACATCTAAGGAAGGCAGCAGGCGCGCAAATTACCCAATCCTGACACAGAGAGGTAGTGACAAGAAATAACAATACAGGGCATCCATGTCTTGTAATTGGAATGAATAGAATGTATACCCTTTTATGAGTATCAATTGGAGGGCAAGTCTGGTGCCAGCAGCCGCGGTAATTCCAGCTCCAATAGTGTATATTAAAGTTGTTGCGGTTAAAAAGCTCGTAGTTGGATTTCTGCCAAGGCTGGCCGGTCCGCCCTTTGGGTGAGTATCTGGCTTGGCTGGAGCATTTTCTTGGAGGGCATTGCTGCACTTGACTGTGTGGTATGCAACCCAAGACTTTTACTTTGAGGAAATTAGAGTGTTTCAAGCAGGCTCGCGCCTTGAATACATTAGCATGGAATAATAAGATAAGGCCTTGGCTGTATTTTGTTGGTTTCTATAGCTGAGGTAATGATGAACAGGGATACTTGGGGGCATACGAATTTAACTGTCAGAGGTGAAATTCTTGGATTTGTTAAAGACGGACTACTGTGAAAGCATTTGCCAAGAATGTTTTCATTGATCAAGAATGAAAGTTAGGGGGTCGAAGATGATCAGATACCGTCTTAGTCTTAACCATAAACTATGCCGACTAGAGATTGGAGGTTGCTACTTACATGACTCCTTCAGCACCTTATGGGAAATCAAAGTCTTTGGGTTCCGGGGGGAGTATGGTTGCAAGGCTGAAACTTAAAGGAATTGACGGAAGGGCACCACCAGAAGTGGAGCCTGCGGCTTAATTTGACTCAACACGGGGAAACTTACCAGGTCCAGACATAGTAAGGATTGACAGATTGATAGCTCCTTCTTGATTCTGTGGGTGGTGGTGCATGGCCGTTCTTAGTTGGTGGAGTGATTTGTCTGGTTAATTCCGTTAACGAACGAGACCTTATCCTGCTAAATAGATTCGTGTAGCCATGGTTATGTGGGGAACTTCTTAGAGGAACTTTGTGTGTCTAATGCAAGGAAGTTTGAGGCAATAACAGGTCTGTGATGCCCTTAGATGTTCTGGGCTGCACGCGCGCTACACTGATGAGCTCAACAAGTGTGCAACTTTGCCTGAAAAGGTAGGGTAATCTTTTGAAAACGTATCATGATGGGGATCGATTATTGCAATTATTAGTCTTCAACAAGGAATTCCTAGTAAGTGTGAGTCATCAACTTATGCTGATTACGTCCCTGCCCTTTGTACACACCGCCCGTCGCTCCTACTGATTGAGTGATCCGGTGAATATTTTGGACTGCAGCATAGCTTAGTTCCTGAGTGTTGCAGCATAAAGTTTAGTGAACCTTATCACTTAGAGGAAGGAGAAGTCGTAACAAGGTTT------------------------------------
>gi|61287161|dbj|AB181902.1|_Protoperidinium_pellucidum_gene_for_18S_rRNA_partial_sequence_isolate:_*27
TAAGCCATGCATGTCTCAGTATAAGCTTCAACATGGCAAGACTGTGAATGGCTCATTAAAACAGTTGTAGTTTATTTGGTGGCCTCTTTACATGGATAACCGTGGTAATTCTAGAACTAATACATGCGCTCAAGCCCGACTTTGTAGAAGGGTTGTGTTTATTTGTTACAGAACCATTTCAGGCTCTGCCTGGTCTTTGGTGATTCATAATACCTTATGGATTGTGTGGCATCAGCTGATGATGACTCATTCAAGCTTCTGACCTATCAGCTTCCGACGGTAGGGTATTGGCCTACCCTGGCAATGACGGGTAACGGAGAATTAGGGTTTGATACCGGAGAGGGAGCCTGAGAAACGGCTACCACATCTAAGGAAGGCAGCAGGCGCGCAAATTACCCAATCCTGACACAGAGAGGTAGTGACAAGAAATAACAATACAGGGCATCCATGTCTTGTAATTGGAATGAATAGAATGTATACCCTTTTATGAGTATCAATTGGAGGGCAAGTCTGGTGCCAGCAGCCGCGGTAATTCCAGCTCCAATAGTGTATATTAAAGTTGTTGCGGTTAAAAAGCTCGTAGTTGGATTTCTGCCAAGGCTGGCCGGTCCGCCCTTTGGGTGAGTATCTGGCTTGGCTGGAGCATTTTCTTGGAGGGCATTGCTGCACTTGACTGTGTGGTATGCAACCCAAGACTTTTACTTTGAGGAAATTAGAGTGTTTCAAGCAGGCTCGCGCCTTGAATACATTAGCATGGAATAATAAGATAAGGCCTTGGCTGTATTTTGTTGGTTTCTATAGCTGAGGTAATGATGAACAGGGATACTTGGGGGCATACGAATTTAACTGTCAGAGGTGAAATTCTTGGATTTGTTAAAGACGGACTACTGTGAAAGCATTTGCCAAGAATGTTTTCATTGATCAAGAATGAAAGTTAGGGGGTCGAAGATGATCAGATACCGTCTTAGTCTTAACCATAAACTATGCCGACTAGAGATTGGAGGTTGCTACTTACATGACTCCTTCAGCACCTTATGGGAAATCAAAGTCTTTGGGTTCCGGGGGGAGTATGGTTGCAAGGCTGAAACTTAAAGGAATTGACGGAAGGGCACCACCAGAAGTGGAGCCTGCGGCTTAATTTGACTCAACACGGGGAAACTTACCAGGTCCAGACATAGTAAGGATTGACAGATTGATAGCTCCTTCTTGATTCTGTGGGTGGTGGTGCATGGCCGTTCTTAGTTGGTGGAGTGATTTGTCTGGTTAATTCCGTTAACGAACGAGACCTTATCCTGCTAAATAGATTCGTGTAGCCATGGTTATGTGGGGAACTTCTTAGAGGAACTTTGTGTGTCTAATGCAAGGAAGTTTGAGGCAATAACAGGTCTGTGATGCCCTTAGATGTTCTGGGCTGCACGCGCGCTACACTGATGAGCTCAACAAGTGTGCAACTTTGCCTGAAAAGGTAGGGTAATCTTTTGAAAACGTATCATGATGGGGATCGATTATTGCAATTATTAGTCTTCAACAAGGAATTCCTAGTAAGTGTGAGTCATCAACTTATGCTGATTACGTCCCTGCCCTTTGTACACACCGCCCGTCGCTCCTACTGATTGAGTGATCCGGTGAATATTTTGGACTGCAGCATAGCTTAGTTCCTGAGTGTTGCAGCATAAAGTTTAGTGAACCTTATCACTTAGAGGAAGGAGAAGTCGTAACAAGGTTT------------------------------------
>gi|61287160|dbj|AB181901.1|_Protoperidinium_pallidum_gene_for_18S_rRNA_partial_sequence_isolate:_*22
TAAGCCATGCATGTCTCAGTATAAGCTTCTACAGGGTAAAACTGTGAATGGCTCATTAAAACAGCTGTAGTTTATTTGGTTGCCTCCTTACATGGATAACTGTGGTAATTCTAGAACTAATACATGCACTCAAGCCCGACTTTGCAGAAAGGGTTGTGGTTATTTGTTACAGAACCATTTCAGGCTCTGCCTGTTTTTTGGGGATTMAKGAWMCCTTATGGATKGGGKGGCATCGGYKGGKRATRACTMATTCAAGYTTTTRACCTATCAGYTTCCRACGGTAGGGTATTGGCCTACCCTGGCAATGACGGGTAACGGAGAATTAGGGTTTGATACCGGAGAGGGAGCCTGAGAAACGGCTACCACATCTAAGGAAGGCAGCAGGCGCGCAAATTACCCAATCCTGACACAGAGAGGTAGTGACAAGAAATAACAATACAGGGCATCCATGTCTTGTAATTGGAATGAATAGAATGTATACCCTTTTATGAGTATCAATTGGAGGGCAAGTCTGGTGCCAGCAGCCGCGGTAATTCCAGCTCCAATAGTGTATATTAAAGTTGTTGCGGTTAAAAAGCTCGTAGTTGGATTTCTGCCAAGGCTGGCCGGTCCGCCCTTTGGGTGAGTATCTGGCTTGGCTGGAGCATACTCTTGGAGGGTATGGCTGCACTTGACTGTGTGGTATGCAACCCAAGACTTTTACTTTGAGGAAATTAGAGTGTTTCAAGCAGGCTCGCGCCTTGAATACATTAGCATGGAATAATAAGATAAGGCCTTGCCTATATTTTGTTGGTTTCTATAGCTGAGGTAATGATGAACAGGGATACTTGGGGGCATACGAATTTAATTGTCAGAGGTGAAATTCTTGGATTTGTTAAAGACGGACTATTGTGAAAGCATTTGCCAAGAATGTTTTCATTGATCAAGAATGAAAGTTAGGGGGTCGAAGATGATCAGATACCGTCTTAGTCTTAACCATAAACTATGCCGACTAGAGATTGGAGGTTGCTATTTACATGACTCCTTCAGCACCTTATGGGAAATCAAAGTCTTTGGGTTCCGGGGGGAGTATGGTTGCAAGGCTGAAACTTAAAGGAATTGACGGAAGGGCACCACCAGAAGTGGAGCCTGCGGCTTAATTTGACTCAACACGGGGAAACTTACCAGGGCCAGACATAGTAAGGATTGACAGATTGATAGCTCCNTCTTGATTCTGTGGGTGGTGGTGCATGGCCGTTCTTAGTTGGTGGAGTGATTTGTCTGGTTAATTCCGTTAACGAACGAGACCTTACCCTGCTAAATAGTTTCGTATAGCCATGGTTATGCTGGGAACTTCTTAGAGGAACTTTGTGTGTCTAATGCAAGGAAGTTTGAGGCAATAACAGGTCTGTGATGCCCTTAGATGTTCTGGGCTGCACGCGCGCTACACTGATGAGCTCAACAAGTGTGCAACTTTGCTTGAAAGGGTAGGGCAATCTTTTGAAAACGTATCATGATGGGGATCGATTATTGCAATTATTAATCTTCAACAAGGAATTCCTAGTAAGTGTGAGTCATCAACTTATGCTGATTACGTCCCTGCCCTTTGTACACACCGCCCGTCGCTCCTACTGATTGAGTGATCCGGTGAATATTTTGGATTGCAGCATTGCTTAGCTCCTGAGCTCTGCAGTATAAAGTTTAGTGAACCTTATCACTTAGAGGAAGGAGAAGTCGTAACAAGGTTT-----------------------------------
>gi|61287159|dbj|AB181900.1|_Protoperidinium_pallidum_gene_for_18S_rRNA_partial_sequence_isolate:_*16
TAAGCCATGCATGTCTCAGTATAAGCTTCTACAGGGTAAAACTGTGAATGGCTCATTAAAACAGCTGTAGTTTATTTGGTTGCCTCCTTACATGGATAACTGTGGTAATTCTAGAACTAATACATGCACTCAAGCCCGACTTTGCAGAAAGGGTTGTGGTTATTTGTTACAGAACCATTTCAGGCTCTGCCTGTTTTTTGGGGATTMAKGAWMCCTTATGGATKGGGKGGCATCGGYKGGKRATRACTMATTCAAGYTTTTRACCTATCAGYTTCCRACGGTAGGGTATTGGCCTACCCTGGCAATGACGGGTAACGGAGAATTAGGGTTTGATACCGGAGAGGGAGCCTGAGAAACGGCTACCACATCTAAGGAAGGCAGCAGGCGCGCAAATTACCCAATCCTGACACAGAGAGGTAGTGACAAGAAATAACAATACAGGGCATCCATGTCTTGTAATTGGAATGAATAGAATGTATACCCTTTTATGAGTATCAATTGGAGGGCAAGTCTGGTGCCAGCAGCCGCGGTAATTCCAGCTCCAATAGTGTATATTAAAGTTGTTGCGGTTAAAAAGCTCGTAGTTGGATTTCTGCCAAGGCTGGCCGGTCCGCCCTTTGGGTGAGTATCTGGCTTGGCTGGAGCATACTCTTGGAGGGTATGGCTGCACTTGACTGTGTGGTATGCAACCCAAGACTTTTACTTTGAGGAAATTAGAGTGTTTCAAGCAGGCTCGCGCCTTGAATACATTAGCATGGAATAATAAGATAAGGCCTTGCCTATATTTTGTTGGTTTCTATAGCTGAGGTAATGATGAACAGGGATACTTGGGGGCATACGAATTTAATTGTCAGAGGTGAAATTCTTGGATTTGTTAAAGACGGACTATTGTGAAAGCATTTGCCAAGAATGTTTTCATTGATCAAGAATGAAAGTTAGGGGGTCGAAGATGATCAGATACCGTCTTAGTCTTAACCATAAACTATGCCGACTAGAGATTGGAGGTTGCTATTTACATGACTCCTTCAGCACCTTATGGGAAATCAAAGTCTTTGGGTTCCGGGGGGAGTATGGTTGCAAGGCTGAAACTTAAAGGAATTGACGGAAGGGCACCACCAGAAGTGGAGCCTGCGGCTTAATTTGACTCAACACGGGGAAACTTACCAGGGCCAGACATAGTAAGGATTGACAGATTGATAGCTCCNTCTTGATTCTGTGGGTGGTGGTGCATGGCCGTTCTTAGTTGGTGGAGTGATTTGTCTGGTTAATTCCGTTAACGAACGAGACCTTACCCTGCTAAATAGTTTCGTATAGCCATGGTTATGCTGGGAACTTCTTAGAGGAACTTTGTGTGTCTAATGCAAGGAAGTTTGAGGCAATAACAGGTCTGTGATGCCCTTAGATGTTCTGGGCTGCACGCGCGCTACACTGATGAGCTCAACAAGTGTGCAACTTTGCTTGAAAGGGTAGGGCAATCTTTTGAAAACGTATCATGATGGGGATCGATTATTGCAATTATTAATCTTCAACAAGGAATTCCTAGTAAGTGTGAGTCATCAACTTATGCTGATTACGTCCCTGCCCTTTGTACACACCGCCCGTCGCTCCTACTGATTGAGTGATCCGGTGAATATTTTGGATTGCAGCATTGCTTAGCTCCTGAGCTCTGCAGTATAAAGTTTAGTGAACCTTATCACTTAGAGGAAGGAGAAGTCGTAACAAGGTTT-----------------------------------
>gi|61287157|dbj|AB181899.1|_Protoperidinium_pallidum_gene_for_18S_rRNA_partial_sequence_isolate:_*13
TAAGCCATGCATGTCTCAGTATAAGCTTCTACAGGGTAAAACTGTGAATGGCTCATTAAAACAGCTGTAGTTTATTTGGTTGCCTCCTTACATGGATAACTGTGGTAATTCTAGAACTAATACATGCACTCAAGCCCGACTTTGCAGAAAGGGTTGTGGTTATTTGTTACAGAACCATTTCAGGCTCTGCCTGTTTTTTGGGGATTMAKGAWMCCTTATGGATKGGGKGGCATCGGYKGGKRATRACTMATTCAAGYTTTTRACCTATCAGYTTCCRACGGTAGGGTATTGGCCTACCCTGGCAATGACGGGTAACGGAGAATTAGGGTTTGATACCGGAGAGGGAGCCTGAGAAACGGCTACCACATCTAAGGAAGGCAGCAGGCGCGCAAATTACCCAATCCTGACACAGAGAGGTAGTGACAAGAAATAACAATACAGGGCATCCATGTCTTGTAATTGGAATGAATAGAATGTATACCCTTTTATGAGTATCAATTGGAGGGCAAGTCTGGTGCCAGCAGCCGCGGTAATTCCAGCTCCAATAGTGTATATTAAAGTTGTTGCGGTTAAAAAGCTCGTAGTTGGATTTCTGCCAAGGCTGGCCGGTCCGCCCTTTGGGTGAGTATCTGGCTTGGCTGGAGCATACTCTTGGAGGGTATGGCTGCACTTGACTGTGTGGTATGCAACCCAAGACTTTTACTTTGAGGAAATTAGAGTGTTTCAAGCAGGCTCGCGCCTTGAATACATTAGCATGGAATAATAAGATAAGGCCTTGCCTATATTTTGTTGGTTTCTATAGCTGAGGTAATGATGAACAGGGATACTTGGGGGCATACGAATTTAATTGTCAGAGGTGAAATTCTTGGATTTGTTAAAGACGGACTATTGTGAAAGCATTTGCCAAGAATGTTTTCATTGATCAAGAATGAAAGTTAGGGGGTCGAAGATGATCAGATACCGTCTTAGTCTTAACCATAAACTATGCCGACTAGAGATTGGAGGTTGCTATTTACATGACTCCTTCAGCACCTTATGGGAAATCAAAGTCTTTGGGTTCCGGGGGGAGTATGGTTGCAAGGCTGAAACTTAAAGGAATTGACGGAAGGGCACCACCAGAAGTGGAGCCTGCGGCTTAATTTGACTCAACACGGGGAAACTTACCAGGGCCAGACATAGTAAGGATTGACAGATTGATAGCTCCNTCTTGATTCTGTGGGTGGTGGTGCATGGCCGTTCTTAGTTGGTGGAGTGATTTGTCTGGTTAATTCCGTTAACGAACGAGACCTTACCCTGCTAAATAGTTTCGTATAGCCATGGTTATGCTGGGAACTTCTTAGAGGAACTTTGTGTGTCTAATGCAAGGAAGTTTGAGGCAATAACAGGTCTGTGATGCCCTTAGATGTTCTGGGCTGCACGCGCGCTACACTGATGAGCTCAACAAGTGTGCAACTTTGCTTGAAAGGGTAGGGCAATCTTTTGAAAACGTATCATGATGGGGATCGATTATTGCAATTATTAATCTTCAACAAGGAATTCCTAGTAAGTGTGAGTCATCAACTTATGCTGATTACGTCCCTGCCCTTTGTACACACCGCCCGTCGCTCCTACTGATTGAGTGATCCGGTGAATATTTTGGATTGCAGCATTGCTTAGCTCCTGAGCTCTGCAGTATAAAGTTTAGTGAACCTTATCACTTAGAGGAAGGAGAAGTCGTAACAAGGTTT-----------------------------------
>gi|61287149|dbj|AB181893.1|_Protoperidinium_divergens_gene_for_18S_rRNA_partial_sequence_isolate:_*12
TAAGCCATGCATGTGCCAGTGTAAGCTCCAGCATGGCCAGACTGTGAATGGCTCATTAAAACAGTTGTAGCTTATGTGGTGGTCTTTCTACATGGATAACCGTGGTAATTCTAGAACTAATACATGTGCGACTGCCCGACTCGTTGGTAGGGCAGTGCTTATTTGCATCAGAACCAATCCAGGCAACCCCTGGGTAAATGGTGATTCATGATAATCTGAATGTATTGTATGGCATTTGCAGATGCTGGTTCATTCAAGCTTCTGACCTATCAGCTTCCGATGGTTGGGCATTTGCCTACCCTGGCAATGACGGGTAACGGAGAATTAGGGTTTGACACCGGAGAGGGAGCCTGAGAAGCGGCTACCACATCTAAGGAAGGCAGCAGGCGCGCAAATTACCCAATCTTGACACAGAGAGGTAGTGACAAGGAATACCAATACTGGGCATCTATGTCTTGTAATTGGAATGAGTAGACTATGAAGCCTTCTATGAGTACCGATTGGAGGGCAAGTCTGGTGCCAGCAGCCGCGGTAATTCCAGCTCCAATAGTGTATATTAAAGTTGTTGCGGTTAAAAAGCTCGTAGTTGGGAGTCTGCCAAGGACGACCGGTCCACCCATGGGGTGAGTATCTGGCTTGACTGGGGCATATTCTTGGGCAGCGCAGCTGTACTTGACTGTGTGATGCGGTATCCAAGACGTTTACTTTGAGGAAATTAGCGTGTTTCATGCAGGCCCATGCCTTGGATACCTTAGCATGGAATAATAAGACAGGGCCTTGGTTCCATTTTGTTGGCTTCTAGAACTGAGTTAATGACAAATAGGGATACTTGGGGGCATGCGAATTTGACTGTCAGAGGTGAAATTCTTGGATTTGTCAAAGGCGGACTACTGTGAAAGCATTTGCCAAGAATGTTTTCATTGATCAAGAATGAAAGTTAGGGGGTCGAAGATGATCAGATACCGTCTTAGTCTTAACCATAAACTATGCCAACTAGAGATTGGAGGCTGCTGTCTACACGACTCCTTCAGCACCTTTTGGGAAATCAAAGTCTTTGGGTTCCGGGGGGAGTATGGTTGCAAGGCTGAAACTTAAAGGAATTGACGGAAGGGCACCACCAGGAGTGGAGCCTGCGGCTTAATTTGACTCAACACGGGAAAACTTACCAGGTCCAGACATAGACAGGATTGACAGATTGATAGCTCCTCTNTGATTATGTGGGTGGTGGTGCATGGCCGTTCTTAGTTGGTGGAATGATTTGTCTGGTTAATTCCGTTAACGAACGAGACCTTATCCTGCTAAATAGATTTGCATAGCCATGGTTATGGGGGAACTTCTTAGAGGGACTTTGTGTGTGTAATGCGAGGAAGTTTGAGGCAATAACAGGTCTGTGATGCCCTTAGATGTTCTGGGCTGCACGCGCGCTACACTGATGATCTCAACAGGTGTGTCACACTGCCCGAGCGGGTTGGGTAATCTTTTGAAAGCGCATCATGATGGGGATCGATCATTGCAACTGTTAGTCTTCAACAAGGAATTCCTAGTAAGTGTGAGTCATCAACTCGTGCTGACTACGTCCCTGCCCTTTGTACACACCGCCCGTCGCTCCTACTGATTGAGTGATCCGGTGAATATTTTGGACTGCAGCATAGCTCAGGTCATGGGTGTTGCAGCATAAAGTTTAATGAACCTTATCACTTAGAGGAAGGAGAAGTCGTAACANGGTTT----------------------------------
>gi|147898176|dbj|AB284159.1|_Protoperidinium_bipes_gene_for_small_subunit_rRNA_partial_sequence
TAAGCCATGCATGTCTCAGTATAAGCTTCAACATGGCAAGACTGTGAATGGCTCATTAAAACAGTTGTAGTTTATTTGGTGGCCTCTTTACATGGATAGCCGTGGTAATTCTAGAACTAATACATGCGCTCAAGCCCGACTTCGCAGAAGGGCTGTGTTTATTTGTTACAGAACCATTTCAGGCTCTGCCTGGTTTTTGGTGAATCAAAATACCTTATGGATTGTGTGGCATCAGCTGGTGATGACTCATTCAAGCTTCTGACCTATCAGCTTCCGACGGTAGGGTATTGGCCTACCCTGGCAATGACGGGTAACGGAGAATTAGGGTTTGATACCGGAGAGGGAGCCTGAGAAACGGCTACCACATCTAAGGAAGGCAGCAGGCGCGCAAATTACCCAATCCTGACACAGAGAGGTAGTGACAAGAAATAACAATACAGGGCATCCATGTCTTGTAATTGGAATGAATAGAATGTATACCCTTTTATGAGTATCAATTGGAGGGCAAGTCTGGTGCCAGCAGCCGCGGTAATTCCAGCTCCAATAGTGTATATTAAAGTTGTTGCGGTTAAAAAGCTCGTAGTTGGATTTCTGCCAAGGCTGACCGGTCCGCCCTTTGGGTGAGTATCTGGCTTGGCTGGAGCATTTTCTTGGAGGGCATGGCTGCACTTAACTGTGTGGTATGCAACCCAAGACTTTTACTTTGAGGAAATTAGAGTGTCTCAAGCAGGCTCGCGCCTTGAATACATTAGCATGGAATAATAAGATAAGGCCTTGGTTGTATTTTGTTGGTTTCTACAGCTGAGGTAATGATGAACAGGGATACTTGGGGGCATACGAATTTAACTGTCAGAGGTGAAATTCTTGGATTTGTTAAAGACGGACTACTGTGAAAGCATTTGCCAAGAATGTTTTCATTGATCAAGAATGAAAGTTAGGGGGTCGAAGATGATCAGATACCGTCTTAGTCTTAACCATAAACTATGCCGACTAGAGATTGGAGGTTGCTACTTACATGACTCCTTCAGCACCTTATGGGAAATCAAAGTCTTTGGGTTCCGGGGGGAGTATGGTTGCAAGGCTGAAACTTAAAGGAATTGACGGAAGGGCACCACCAGTAGTGGAGCCTGCGGCTTAATTTGACTCAACACGGGGAAACTTACCAGGTCCAGACATAGTAAGGATTGACAGATTGATAGCTCCTTCTTGATTCTGTGGGTGGTGGTGCATGGCCGTTCTTAGTTGGTGGAGTGATTTGTCTGGTTAATTCCGTTAACGAACGAGACCTTATCCTGCTAAATAGATTCGCATAGCCATGGTTATGTGGGGAACTTCTTAGAGGAACTTTGTGTGTCTAATGCAAGGAAGTTTGAGGCAATAACAGGTCTGTGATGCCCTTAGATGTTCTGGGCTGCACGCGCGCTACACTGATGAGCTCAACAAGTGTGCAACTTTGCCTGAAAAGGTAGGGCAATCTTTTGAAAACGTATCATGATGGGGATCGATTATTGCAATTATTAGTCTTCAACAAGGAATTCCTAGTAAGTGTGAGTCATCAACTTATGCTGATTACGTCCCTGCCCTTTGTACACACCGCCCGTCGCTCCTACTGATTGAGTGATCCGGTGAATATTTTGGACTGCAGCATAGCTTAGTTCCTGAGTGTTGCAGCATAAAGTTTAGTGAACCTTATCACTTAGAGGAAGGAGAAGTCGTAACAAGGTTT------------------------------------
>gi|43348828|gb|AY443022.1|_Protoperidinium_pellucidum_small_subunit_ribosomal_RNA_gene_partial_sequence
TAAGCCATGCATGTCTCAGTATAAGCCTCTWCAWGGCRAGACTGTGAATGGCTCATTAAAACAGTTGTAGTTTATTTGGTGGCCTCTTTACATGGATAACCGTGGTAATTCTAGAACTAATACATGCGCTCAAGCCCGACTTTGAAGAAGGGCTGTGTTTATTTGTTACAGAACCATTTCAGGCTCTGCCTGGCTTTTGGTGATTCATGATACCTTATGGATTGTGTGGCATCAGCTGGTGATGACTCATTCAAGCTTCTGACCTATCAGCTTCCGACGGTAGGGTATTGGCCTACCCTGGCAATGACGGGTAACGGAGAATTAGGGTTTGATACCGGAGAGGGAGCCTGAGAAACGGCTACCACATCTAAGGAAGGCAGCAGGCGCGCAAATTACCCAATCCTGACACAGAGAGGTAGTGACAAGAAATAACAATACAGGGCATCTATGTCTTGTAATTGGAATGAATAGAATGTATACCCTTTTATGAGTATCAATTGGAGGGCAAGTCTGGTGCCAGCAGCCGCGGTAATTCCAGCTCCAATAGTGTATATTAAAGTTGTTGCGGTTAAAAAGCTCGTAGTTGGATTTCTGCCAAGGCTGGCCGGTCCGCCCTTTGGGTGAGTATCTGGCTTGGCTGGAGCATATTCTTGGAGGGCATTGCTGCACTTGACTGTGTGGTATGCAACCCAAGACTTTTACTTTGAGGAAATTAGAGTGTTTCAAGCAGGCTCGCGCCTTGAATACATTAGCATGGAATAATAAGATAAGGCCTTGGCTGTATTTTGTTGGTTTCTATAGCTGAGGTAATGATGAACAGGGATACTTGGGGGCATACGAATTTAACTGTCAGAGGTGAAATTCTTGGATTTGTTAAAGACGGACTACTGTGAAAGCATTTGCCAAGAATGTTTTCATTGATCAAGAATGAAAGTTAGGGGGTCGAAGATGATCAGATACCGTCTTAGTCTTAACCATAAACTATGCCGACTAGAGATTGGAGGTTGCTACTTACATGACTCCTTCAGCACCTTATGGGAAATCAAAGTCTTTGGGTTCCGGGGGGAGTATGGTTGCAAGGCTGAAACTTAAAGGAATTGACGGAAGGGCACCACCAGAAGTGGAGCCTGCGGCTTAATTTGACTCAACACGGGGAAACTTACCAGGTCCAGACATAGTAAGGATTGACAGATTGATAGCTCCTTCTTGATTCTGTGGGTGGTGGTGCATGGCCGTTCTTAGTTGGTGGAGTGATTTGTCTGGTTAATTCCGTHAACGAACGAGACCTTATCCTGCTAAATAGATTCGTGTAGCCATGGTTATGTTGGGAACTTCTTAGAGGAACTTTGTGTGTCTAATGCAAGGAAGTTTGAGGCAATAACAGGTCTGTGATGCCCTTAGATGTTCTGGGCTGCACGCGCGCTACACTGATGAGCTCAACAAGTGTGCAACTTTGCCTGAAAAGGTAGGGCAATCTTTTGAAAACGTATCATGATGGGGATCGATTATTGCAATTATTAGTCTTCAACAAGGAATTCCTAGTAAGTGTGAGTCATCAACTTATGCTGATTACGTCCCTGCCCTTTGTACACACCGCCCGTCGCTCCTACTGATTGAGTGATCCGGTGAATATTTTGGATTGCAGCATTGCTTAGTTACTGAGTTTTGCAGCATAAAGTTTAGTGAACCTTATCACTTAGAGGAAGGAGAAGTCGTAACAAGGTTT------------------------------------
>gi|43348826|gb|AY443020.1|_Protoperidinium_conicum_small_subunit_ribosomal_RNA_gene_partial_sequence
TAAGCCATGCATGTCCCAGTATTGGTTTCAACATTGCGAAACTGTGAATTGCTCATTAAAACAGCTATTGCATATATGACTTCACATTTACATGGCTAGCCGTGGCAATTCTAGAGCTAATACATGTACGGAATCTAACTTTGTAGGGAGGGTATTGTTTATTAGTTGTGGAACCAGTCCAGGTTATCCTTGGCTTCTTCTGATTGGTTGTAATTAAATGAATCGCATGGCATCAGTTGGTGGTGCATCATTCATGCCTCTGACCTATCAGCTTCCGACGGTAAGGTATTGGCTTACCTTGGCAATGACGGGTAACGGAAAATTAGGGTTTGATTCCGGAGAGGGAGCCCAAGAAATGGCTACCACATCTAAGGAAGGCAGCAGGCACGCAAATTACCCAATCCTGGCACAGGGAGGTAGTGACAAGAAATCACAATCCAAGGCACTCATGTCTTGTAATTGGAATGAATGAAACATACACCCTTTTTATGAGCATCCATTGGAGGGCAAGTCTGGTGCCAGCAGCCGCGGTAATTCCAGCTTCAATAGTGTATATTAAAGTTGTTGTGGTTAAAAAACTCGTAGTTGAATTTCTGCCAATGCAAACTGGTCCACCCACTGGGTGAGCATCTAGCCTTGCTGGAGCACATTATTGGAGAAACGCTGCTGCACTTGACTGTGTGGTGCGGTGCCCAAGTCTTTTACTTTGAGGAACGTAGAGTGTTTCACGCAGGCAAAGGCCTTGAATTTTCCAGCATGGAATAATGAGGTCAAGCTGCTGCTCCATCCTGCTGGTTCCTGAAGCAGTTGCAGTGATGAACAGGGATACTTGGGGGCATACAAACTCAACTGTCAGAGGTGAAATTCTTGGATTTGTTGAAGATGACCTACTGTGAAAGCATTTGCCATGCATGTTTTCATTGATCAAGAATGAAAGTTAGGGGATCGAAGATGATCAGATACCGTCTTAGTCCTAACCATAAACTATGCCGACTTGAGATTGGAGGCTGTTATTGTGATGACTTCTTCAGCACCTTATGAGAAATCAAAGTCTTTGGGTTCTGGGGGGAGTATGGTTGCAAGGCTGAAACTTAAAGGAATTGACGGAAGGGCACCACCAGAAGTGGAGCCTGCGGCTTAATTTGACTCAACACGGGGAAACTTACCAGGCCCAGACACAGCAAGGATTGACAGTTTGATGGCTCCTTCTTGATTCTGTGGGTGGTGGTGCATGGCTGTTCTTAGTTGGTGGAGTGATTTGTCTGGTTAATTCCGTTAACGAACGAGACCTCAACCTGCTAAATAGTTTCATGTGACTTCTGTTGCAGGGTTGCTTCTTAGAGGAACTTTTGGTGCTTAACTCAAGGAAGTTTGAGGCAATAACAGGTCTGTGATGCCCTTAGATGTTCTGGGCTGCACGCGCGCTACACTGATGCACTCAACACGTAACAGCTTTGCCTGAAATGGCAGGGTAATCTTTGAAAGTACATCATGATGGGAACTGATTCTTGCAACTATTAATCTTCAACCAGGAATTCCTAGTAGGAGCAAGTCACCAGCTTGTACTGATTATGTCCTTGCCCTTTGTACACACCGCCCGTCGCTCCTACTGATTGAGTGATCCGGTAAATAATTTGGATTACAATGATGTTCATTTCCTGAGCGTTGCTGTACGAAGTTTGGTGAACCTTACCACTTAGAGGAAGGAGAAGTCGTAACAAGGTTT------------------------------------
>gi|119225838|dbj|AB255833.2|_Protoperidinium_claudicans_gene_for_18S_rRNA_partial_sequence_isolate_*2_(cyst)(2)
TAAGCCATGCATGCCTCAGTGTAAGTAGTTACCTCGCGAAACTGTGAATGGCTCATTAAAACAGTTGCAGTCTAAGTGGTGCCCACTCTGTACATGGGTAGCAGTGGCAATTCTAAAGCTAATACATGGTAGCCCACCCAACTCCGCGGAAGGGTCCTGTCTAGTAGCTCCAGAACCTATGCAGGCATTGCCTGACCTAGTGGTGACTCATACTATACGAACGCATCGCATGGCTCCAGCTGGCGATGAACCACTTGAGCTTCTGACCTATCAGCTTTGGATGGTAGGGTATTGGCCTACCGTGGCGATGACGGGTAACGGGGAATTAGGGTTTGATTCCGGAGAGGGCGCCTGACAAATGGCTACCACATCTAAGGAAGGCAGCAGGCGCGCAAATTACCCAATCCTGGCACAGGGAGGTAGTGACAATATATAACAATACAGGGCACACATGTCTTGTACTTGTAATGAGTAGAATTTAAATCAATGTGCGAGTATCGATTGGAGGGCAAGTCTGGTGCCAGCAGCCGCGGTAATTCCAGCTCCAACAGCGTATATTAAAGTTGCTGCGGTTAAAAAGCTCGTAGTTGGATGTCTGCTGAGGGCGACCGGTCCGCCTTCTGGGCGAGTATATGGCTCGGCCTGGGCATCTTCCTGGGGAAAGTGGCTGCGCTTTACTGTGTGGCATTTTGCCCAGGGCAGTTACTTTGAGGAAATTAGAGTGTTTTAAGCAGGCTGATGCCGCGAATACATTAGCATGGAATAATAGGAAAGGCTTCTGCTTTATTTTAGTGGGTTCTTAAAGCGGAAGTGATGTTTAAGAGGGGCAGATGGGGGCATCTGTATTTAACTGCCAGAGGTGAAATTCTTGGATTTGTCAAAGACAGCCTACTGCGAAAGCACTTGCCAGGCATGTTTTCATTGATCAAGAACGAAAGTTAGGGGATCGAAGACGATCAGATACCGTCCTAGTCTTAACCATAAACCATGCCAGCTAGAGATTGGATATCGTTAAAATTATGATTCTTCCAGCACCTTATGAGAAATCAAAGCCTTTGGGTTCCGGGGGGAGTATGTCCGCAAGGCCGAAACTTAAAGGAATTGACGGAAGGGCACCACCAGGAGTGGAGCCTGCGGCTTAATTTGACTCAACACGGGAAAACTTACCAGGTCCAGATATAGTAAGGATTGACAGAATGATAGCTCCTTCTTGATTCTATGGGTGGTGGTGCATGGCCGTTCTTAGTTGGTGGAGTGATTTGTCTGGTTAATTCCGTTAACGAACGAGACCTTAACCTGCTAAATAGTTACGCGCAGCTGTGGCTATGTGGGCAACTTCTTAGAGGGACTTTGTGCACTTAGCACAAGGAAGCTTGAGGCAATAACAGGTCTGTGATGCCCTTAGATGTTCTGGGCTGCACGCGCGCCACACTGAAGCGTTCAACAAGATGTTGGCCTTGCTCTGATGGGCTGGGTAATCTTAGCAAACTGCTTCGTGATGGGGATAGATTATTGTAATTATTAATCTTCAACGAGGAATTCCTAGTAAGCGCGAGTCATCAACTCGTGCTGATTACGTCCCTGCCCTTTGTACACACCGCCCGTCGCTCCTACCGATTGAATGGCCCGGTGAATAATTCAGACCACTGCTGTGTTCAACCCCTGGACACAGCAGCGGAAAGTCTAGTGAACCTTACCACTTAGAGGAAGGAGAAGTCGTAACAAGGTTT--------------------------------
>gi|119116549|dbj|AB255837.1|_Protoperidinium_pentagonum_gene_for_18S_rRNA_partial_sequence_isolate_*1_and_*3
ATAAGCATCCACATGGCAAAACTGTGAATAGCTCATTAAAACAGTTGTGGCTGTGTTGGTGGCTTCTTACATGGATAATTGTCGTAATTCGAACACTAATACATGTGTGAATGCTCAACTATGGGGAAAGGTTGTGTGTGTTAGTTACAGAACCAACCTAGGCTATGCCTGGGCTGTGGTGATTCACAATAACAGAATGAACCGTGTGACGTCGGTTGATGGTGACACATTCAAGTTTCTGACCTATCAGCTTCCGATGGTAGGGTATAGGCCTACCCTGGCAATGACGGGTAACGGAGAATTCGGGTTTGATTCCAGAGAGGGAGCCTGAGGAATGGCTACCACATCTAAGGAAGGCAGCAGGCGCGCAAATTACCCAATCCTGACACAGAGAGGCAGTGACAATAAATAACAATATAGGGCACCTATGTCTTGTAATTGGAATGAACGAAACATATATACCTTTATGAGTATTGATTGGAGGGCAAGTCTGGTGCCAGCAGCCGCGGTAATTCCAGCTCCAATAGCATATATTAAAGTTGTTGCGGTTAAAAAGCTCGTAGTTGGATGTTTGCCAAAGCTGGCTGGTCTGCCCATTGGGTGAGTATCTGGCCTGACTGGAGCATATTCTCGGAGAGTGTGGCTGCACTTGACTGTGTGGTATGGTGCCTGGGACCTTTACTTTGAGGAAATTTGAGTGTTTCAGGCAGGCGCAAGCCTTGAATACATTGCTATAGGATAATAAGGTAGGACCTTGGTTGTATTTTGTTGGCTTTTAGAATCGAGGTAATGATGAAAAGGGATACTTGGGGGCATGTGAATTTAACTGTCAGAGGTGAAATTCTTGGATTTGTTAAAAATGGACTACTGCGAAAGCATTTTCCCAGAATGTTTTCATTGATCAAGAATGAAAGTTAGGGGATCGAAGATGATCAGATACCGTCTTAGTCTTAACCATAAACTATGCCACCTAGGGGTTGGATGTTGTTACTTTCATGACTCCCTCGGCACCTTATGGGAAATCAAAGTGATTGGGTTCCGGGGGGAATATGGTTGCAAGGCTGAAACTTAAAGGAATTGACGGAAGGGCACCACCAGAAGTGGAGCCTGCGGCTTAATTTGACTCAACGCGGGGAAGCTTACCAGGTCCAGACATAGTAAGGATTGACAGATTGATANNNNNNNNNNNNNNNNNNNNNNNNTGGTGCATGGCTGTTCTTAGTTGGTGGAGTGATTTGTCTGGTTAATTCCGTTAACGAACGAGACCTCAACCTGCTAAATAGTTTAATGTGGCCATGGCTCTGTTGGAAAGTTCTTAGAGGAACGTTGTGTGTCTAATGCAAGGAAGGTTGAGGCAATAACAGGTCTGTGATGCCCTTAGATGTTCTGGGCTGCACGTGTGCTACACTGATGGGATCAACAAGGGTGTGACTTTGTCTGGAAGGGTGGGACAATCCTTTCAAAGTCTATCGTGATAGGGATAGATTCTTGCAATTATTAATCTTCAACGAGGAATTCCTAGTATGTGTGAGTCATCACCTTATGCTGATTATGTCCCTGCCCTTTGTACACACCGCCCGTCGCTCCTACTGATTGAGTGATCCGGTGAACTTTTTGGACTGCAGCACAACCCAGTTCCTGGGCTTTGCAGCACGAAGTCTAGTGAACCTTATCACTTAGAGGAAGGAGAAGTCGTAACAAGGTTT--------------------------------------------------------
>gi|119116548|dbj|AB255836.1|_Protoperidinium_elegans_gene_for_18S_rRNA_partial_sequence_isolate_*8(2)
TAAGCCATGCATGTGCCAGTGTAAGCTTCAGCATGACCAGACTGTGAATGGCTCATTACAACAGTTGTAGCTTATGTGGTGGTCTGTCTACATGGATAACCGTGGTAATTCTAGAACTAATACATGTGCAACTGCCCGACTCAGTGGCAAGGCGGTGCTTATTTGCAACAGAACCAGTCCAGGCAATCCCTGGCTCATTGGTGAATCATTATAAGTTGAATATATTGTACGGCATCAGCAGATGGTGGTCCATTCAAGCTTCTGACCTATCAGCTTCCGATGGTTGGGCATTTGCCTACCCTGGCAATGACGGGTAACGGAGAATTAGGGTTTGACTCCGGAGAGGGAGCCTGCGAAGCGGCTACCACATCTAAGGAAGGCAGCAGGCGCGCAAATTACCCAATCTTGACACAGAGAGGTAGTGACAAGGAATACCAATACTGGGCATCTATGTCTTGTAATTGGAATGAATGGAATATGAAGCCTTCTATGAGTACCGATTGGAGGGCAAGTCTGGTGCCAGCAGCCGCGGTAATTCCAGCTCCAACAGTGTATATTAAAGTTGTTGCGGTTAAAAAGCTCGTAGTTGGGAGTCTGCCAAGGACAACCGGTCCACCCTTGGGGTGCGTATCTGGCTTGACTGGGGCATATTCTTGGGCAGCGTGGCTGCACTTGACTGTGTGATGCGAAATCCAAGACATTTACTTTGAGGAAATTAGCGTGTTTCACGCAGGCCCACGCCTTGGATACCTTAGCATGGAATAATAAGACAGGGCCTTGGTTCCATTTTGTTGGCTTCTAGAACTGAGTTAATGACAAATAGGGATACTTGGGGGCATGCGAATTTGATTGTCAGAGGTGAAATTCTTGAATTTGTCAAAGGCGGACTACTGTGAAAGCATTTGCCAAGAATGTTTTCATTGATCAAGAATGAAAGTTAGGGGGTCGAAGATGATCAGATACCGTCTTAGTCTTAACCATAAACTATGCCAACTAGAGATTGGAGGCTGCTGTCTATACGACTCCTTCAGCACCTTCTGGGAAATCAAAGTCTTTGGGTTCCGGGGGGAGTATGGTTGCAAGGCTGAAACTTAAAGGAATTGACGGAAGGGCACCACCAGGAGTGGAGCCTGCGGCTTAATTTGACTCAACACGGGGAAACTTACCAGGTCCAGACATAGAAAGGATTGACAGATTGATAGCTCCTTCTTGATTATGTGGGTGGTGGTGCATGGCCGTTCTTAGTTGGTGGAATGATTTGTCTGGTTAATTCCGTTAACGAACGAGACCTTATCCTGCTAAATAGATTTGCATAGCCTTGGTTATGGGGGACCTTCTTAGAGGGACTTTGTGTGTGTAATGCGAGGAAGCTTCAGGCAATAACAGGTCTGTGATGCCCTTAGATGTTCTGGGCTGCACGCGCGCTACACTGATGATCTCAACAAGTTTGTAACACTGCCTGAACAGGTTGGGTAATCTTTTGAAAGCGCATCATGATGGGGATCGATCATTGCAACTGTTAATCTTCAACAAGGAATTCCTAGTAAGTGTGAGTCATCAACTCGTGCTGACTACGTCCCTGCCCTTTGTACACACCGCCCGTCGCTCCTACTGATTGAATGATCCGGTGAATATTTTGGACTGTAGCATAACTCAGGTCCTGGGTGTTGCAATATAAAGTTTAATGAACCTTATCACTTAGAGGAAGGAGAAGTCGTAACAAGGTTT----------------------------------
>gi|119116547|dbj|AB255835.1|_Protoperidinium_elegans_gene_for_18S_rRNA_partial_sequence_isolate_*1_and_*5(2)
TAAGCCATGCATGTGCCAGTGTAAGCTTCAGCATGACCAGACTGTGAATGGCTCATTACAACAGTTGTAGCTTATGTGGTGGTCTGTCTACATGGATAACCGTGGTAATTCTAGAACTAATACATGTGCAACTGCCCGACTCAGTGGCAAGGCGGTGCTTATTTGCAACAGAACCAGTCCAGGCAATCCCTGGCTCATTGGTGAATCATTATAAGTTGAATATATTGTACGGCATCAGCAGATGGTGGTCCATTCAAGCTTCTGACCTATCAGCTTCCGATGGTTGGGCATTTGCCTACCCTGGCAATGACGGGTAACGGAGAATTAGGGTTTGACTCCGGAGAGGGAGCCTGCGAAGCGGCTACCACATCTAAGGAAGGCAGCAGGCGCGCAAATTACCCAATCTTGACACAGAGAGGTAGTGACAAGGAATACCAATACTGGGCATCTATGTCTTGTAATTGGAATGAATGGAATATGAAGCCTTCTATGAGTACCGATTGGAGGGCAAGTCTGGTGCCAGCAGCCGCGGTAATTCCAGCTCCAACAGTGTATATTAAAGTTGTTGCGGTTAAAAAGCTCGTAGTTGGGAGTCTGCCAAGGACAACCGGTCCACCCTTGGGGTGCGTATCTGGCTTGACTGGGGCATATTCTTGGGCAGCGTGGCTGCACTTGACTGTGTGATGCGAAATCCAAGACATTTACTTTGAGGAAATTAGCGTGTTTCACGCAGGCCCACGCCTTGGATACCTTAGCATGGAATAATAAGACAGGGCCTTGGTTCCATTTTGTTGGCTTCTAGAACTGAGTTAATGACAAATAGGGATACTTGGGGGCATGCGAATTTGATTGTCAGAGGTGAAATTCTTGAATTTGTCAAAGGCGGACTACTGTGAAAGCATTTGCCAAGAATGTTTTCATTGATCAAGAATGAAAGTTAGGGGGTCGAAGATGATCAGATACCGTCTTAGTCTTAACCATAAACTATGCCAACTAGAGATTGGAGGCTGCTGTCTATACGACTCCTTCAGCACCTTCTGGGAAATCAAAGTCTTTGGGTTCCGGGGGGAGTATGGTTGCAAGGCTGAAACTTAAAGGAATTGACGGAAGGGCACCACCAGGAGTGGAGCCTGCGGCTTAATTTGACTCAACACGGGGAAACTTACCAGGTCCAGACATAGAAAGGATTGACAGATTGATAGCTCCTTCTTGATTATGTGGGTGGTGGTGCATGGCCGTTCTTAGTTGGTGGAATGATTTGTCTGGTTAATTCCGTTAACGAACGAGACCTTATCCTGCTAAATAGATTTGCATAGCCTTGGTTATGGGGGACCTTCTTAGAGGGACTTTGTGTGTGTAATGCGAGGAAGCTTCAGGCAATAACAGGTCTGTGATGCCCTTAGATGTTCTGGGCTGCACGCGCGCTACACTGATGATCTCAACAAGTTTGTAACACTGCCTGAACAGGTTGGGTAATCTTTTGAAAGCGCATCATGATGGGGATCGATCATTGCAACTGTTAATCTTCAACAAGGAATTCCTAGTAAGTGTGAGTCATCAACTCGTGCTGACTACGTCCCTGCCCTTTGTACACACCGCCCGTCGCTCCTACTGATTGAATGATCCGGTGAATATTTTGGACTGTAGCATAACTCAGGTCCTGGGTGTTGCAATATAAAGTTTAATGAACCTTATCACTTAGAGGAAGGAGAAGTCGTAACAAGGTTT----------------------------------
>gi|61287167|dbj|AB181906.1|_Protoperidinium_punctulatum_gene_for_18S_rRNA_partial_sequence_isolate:_*15(2)
TAAGCCATGCATGTCCCAGTATGAGTTTCAACACGGCGAAGCTGCGAATGGCTCATTAAATCAGTTGTAGTCTATGTGATGGCTTTCTACATGGATAACTGTGGTAATTCTAGAACTAATACATGTGTCGATGCCCAACTTCACAGACAGGTGTTATTTATTTCTTCCGGAACCAGCACAGGCTCGACCTGGCTTTCTGGCGATACAGAGTAACTGAATGAATTGTGTGGCTTCAGCCGGTGATGGATCATTCCAGTTTCTGACCTATCAGCTTCCGATGGTAGGGTATTGGCCTACCCTGGCAATGACGGGTAACGGAGAATTAGGGTTTGATTCCGGAGAGGGAGCCCGAGAAACGGCTACCACATCTAAGGAAGGCAGCAGGCGCGAAAATTACCCAATCCTGACGCAAAGAGGTAGTGACAAGAAATAACAATACAGGGCATTCACGTCTTGTAATTGGAATGATCAAAATTTACATCTCTTTTTAAGCATCGATTGGAGGGCAAGTCTGGTGCCAGCAGCCGCGGTAATTCCAGCTTCAATAGTGTATATTAAAGTTGTTGCGGTTAAAAAGCTCGTAGTTGGAATTCTGCCAAGGCGGACCGGTCCACCCATTGGGTGCGCATCTGGCTCAGCTAAGGCACCTGTCTGGCAAGCGCTACTGCGCTTCACTGTGTGGAGCGTTTTCCGGGACTTTTACTTTGAGGAAATTAAAGTGTTTCATGCAGGTGCGCGCCGTGTATCTATTAGCATGGAATAATAAGACAGGGCTGTAGTTCTATACTGTTGGTTTCTAGAACTGCGGCAACGATGAACAGGGACACTTGGGGGCATACGGATTCAACCGTCAGAGGTGAAATTCTTGGATTTGTTGAAGACGACCTACTGCGAAAGCATTTGCCATGAATGTTTTCATTGATCAAGAATGAAAGTTAGGGGATCGAAGATGATCAGATACCGTCTTAGTCTTAACCATAAACTATGCCGACTAGGGATTGGAGGCCGTTACTTAAATGACTTCTTCAGCACCTTGCGAAAAATCAAAGTTTTTGGGTTCTGGGGGGAGTATGGTTGCAAGGCTGAAACTTAAAGGAATTGACGGAAGGGCACCACCAGAAGTGGAGCCTGCGGCTTAATTTGACTCAACACGGGGAAACTTACCAGGCCCAGACATAGTAAGGATTGACAGATTGATAGCTCCTTCTTGATTCTATGGGTGGTGGTGCATGGCCGTTCTTAGTTGGTGGAGTGATTTGTCTGGTTAATTCCGTTAACGAACGAGACCTTGACCTGCTAAATCGTCTCGCGTAACTCCGGCTACGTGGAGAACTTCTTAGAGGAACTTTGTGTGCCTAATGCAAGGAAGTCCGAGGCAATAACAGGTCTGTGATGCCCTTAGATGTTCTGGGCTGCACGCGCGCTACACTGATGCTCCCAACAAGTGTGCAGCTTTGCCTGAATCGGTAGGGCAATCTTCCGAATGTGCGTCATGATGGGGATAGATTCTTGCAATTATTAGTCTTCAACGAGGAATTTCTAGTAGGTGTGAGTCATCAGCTTGTTCTGATTACGTCCCTGCCCTTTGTACACACCGCCCGTCGCTCCTACTGATTGAGTGATCCGGTAAATAATTCGGACCGCGGCATTGTCCAGTTCCTGGCCCATTGTTGCGCAAAGTTTAATGAACCTTATCACTTAGAGGAAGGAGAAGTCGTAACAAGGTTT----------------------------------
>gi|61287163|dbj|AB181904.1|_Protoperidinium_punctulatum_gene_for_18S_rRNA_partial_sequence_isolate:_*0(2)
TAAGCCATGCATGTCCCAGTATGAGTTTCAACACGGCGAAGCTGCGAATGGCTCATTAAATCAGTTGTAGTCTATGTGATGGCTTTCTACATGGATAACTGTGGTAATTCTAGAACTAATACATGTGTCGATGCCCAACTTCACAGACAGGTGTTATTTATTTCTTCCGGAACCAGCACAGGCTCGACCTGGCTTTCTGGCGATACAGAGTAACTGAATGAATTGTGTGGCTTCAGCCGGTGATGGATCATTCCAGTTTCTGACCTATCAGCTTCCGATGGTAGGGTATTGGCCTACCCTGGCAATGACGGGTAACGGAGAATTAGGGTTTGATTCCGGAGAGGGAGCCCGAGAAACGGCTACCACATCTAAGGAAGGCAGCAGGCGCGAAAATTACCCAATCCTGACGCAAAGAGGTAGTGACAAGAAATAACAATACAGGGCATTCACGTCTTGTAATTGGAATGATCAAAATTTACATCTCTTTTTAAGCATCGATTGGAGGGCAAGTCTGGTGCCAGCAGCCGCGGTAATTCCAGCTTCAATAGTGTATATTAAAGTTGTTGCGGTTAAAAAGCTCGTAGTTGGAATTCTGCCAAGGCGGACCGGTCCACCCATTGGGTGCGCATCTGGCTCAGCTAAGGCACCTGTCTGGCAAGCGCTACTGCGCTTCACTGTGTGGAGCGTTTTCCGGGACTTTTACTTTGAGGAAATTAAAGTGTTTCATGCAGGTGCGCGCCGTGTATCTATTAGCATGGAATAATAAGACAGGGCTGTAGTTCTATACTGTTGGTTTCTAGAACTGCGGCAACGATGAACAGGGACACTTGGGGGCATACGGATTCAACCGTCAGAGGTGAAATTCTTGGATTTGTTGAAGACGACCTACTGCGAAAGCATTTGCCATGAATGTTTTCATTGATCAAGAATGAAAGTTAGGGGATCGAAGATGATCAGATACCGTCTTAGTCTTAACCATAAACTATGCCGACTAGGGATTGGAGGCCGTTACTTAAATGACTTCTTCAGCACCTTGCGAAAAATCAAAGTTTTTGGGTTCTGGGGGGAGTATGGTTGCAAGGCTGAAACTTAAAGGAATTGACGGAAGGGCACCACCAGAAGTGGAGCCTGCGGCTTAATTTGACTCAACACGGGGAAACTTACCAGGCCCAGACATAGTAAGGATTGACAGATTGATAGCTCCTTCTTGATTCTATGGGTGGTGGTGCATGGCCGTTCTTAGTTGGTGGAGTGATTTGTCTGGTTAATTCCGTTAACGAACGAGACCTTGACCTGCTAAATCGTCTCGCGTAACTCCGGCTACGTGGAGAACTTCTTAGAGGAACTTTGTGTGCCTAATGCAAGGAAGTCCGAGGCAATAACAGGTCTGTGATGCCCTTAGATGTTCTGGGCTGCACGCGCGCTACACTGATGCTCCCAACAAGTGTGCAGCTTTGCCTGAATCGGTAGGGCAATCTTCCGAATGTGCGTCATGATGGGGATAGATTCTTGCAATTATTAGTCTTCAACGAGGAATTTCTAGTAGGTGTGAGTCATCAGCTTGTTCTGATTACGTCCCTGCCCTTTGTACACACCGCCCGTCGCTCCTACTGATTGAGTGATCCGGTAAATAATTCGGACCGCGGCATTGTCCAGTTCCTGGCCCATTGTTGCGCAAAGTTTAATGAACCTTATCACTTAGAGGAAGGAGAAGTCGTAACAAGGTTT----------------------------------
>gi|61287162|dbj|AB181903.1|_Protoperidinium_pellucidum_gene_for_18S_rRNA_partial_sequence_isolate:_*28(2)
TAAGCCATGCATGTCTCAGTATAAGCTTCAACATGGCAAGACTGTGAATGGCTCATTAAAACAGTTGTAGTTTATTTGGTGGCCTCTTTACATGGATAACCGTGGTAATTCTAGAACTAATACATGCGCTCAAGCCCGACTTTGTAGAAGGGTTGTGTTTATTTGTTACAGAACCATTTCAGGCTCTGCCTGGTCTTTGGTGATTCATAATACCTTATGGATTGTGTGGCATCAGCTGATGATGACTCATTCAAGCTTCTGACCTATCAGCTTCCGACGGTAGGGTATTGGCCTACCCTGGCAATGACGGGTAACGGAGAATTAGGGTTTGATACCGGAGAGGGAGCCTGAGAAACGGCTACCACATCTAAGGAAGGCAGCAGGCGCGCAAATTACCCAATCCTGACACAGAGAGGTAGTGACAAGAAATAACAATACAGGGCATCCATGTCTTGTAATTGGAATGAATAGAATGTATACCCTTTTATGAGTATCAATTGGAGGGCAAGTCTGGTGCCAGCAGCCGCGGTAATTCCAGCTCCAATAGTGTATATTAAAGTTGTTGCGGTTAAAAAGCTCGTAGTTGGATTTCTGCCAAGGCTGGCCGGTCCGCCCTTTGGGTGAGTATCTGGCTTGGCTGGAGCATTTTCTTGGAGGGCATTGCTGCACTTGACTGTGTGGTATGCAACCCAAGACTTTTACTTTGAGGAAATTAGAGTGTTTCAAGCAGGCTCGCGCCTTGAATACATTAGCATGGAATAATAAGATAAGGCCTTGGCTGTATTTTGTTGGTTTCTATAGCTGAGGTAATGATGAACAGGGATACTTGGGGGCATACGAATTTAACTGTCAGAGGTGAAATTCTTGGATTTGTTAAAGACGGACTACTGTGAAAGCATTTGCCAAGAATGTTTTCATTGATCAAGAATGAAAGTTAGGGGGTCGAAGATGATCAGATACCGTCTTAGTCTTAACCATAAACTATGCCGACTAGAGATTGGAGGTTGCTACTTACATGACTCCTTCAGCACCTTATGGGAAATCAAAGTCTTTGGGTTCCGGGGGGAGTATGGTTGCAAGGCTGAAACTTAAAGGAATTGACGGAAGGGCACCACCAGAAGTGGAGCCTGCGGCTTAATTTGACTCAACACGGGGAAACTTACCAGGTCCAGACATAGTAAGGATTGACAGATTGATAGCTCCTTCTTGATTCTGTGGGTGGTGGTGCATGGCCGTTCTTAGTTGGTGGAGTGATTTGTCTGGTTAATTCCGTTAACGAACGAGACCTTATCCTGCTAAATAGATTCGTGTAGCCATGGTTATGTGGGGAACTTCTTAGAGGAACTTTGTGTGTCTAATGCAAGGAAGTTTGAGGCAATAACAGGTCTGTGATGCCCTTAGATGTTCTGGGCTGCACGCGCGCTACACTGATGAGCTCAACAAGTGTGCAACTTTGCCTGAAAAGGTAGGGTAATCTTTTGAAAACGTATCATGATGGGGATCGATTATTGCAATTATTAGTCTTCAACAAGGAATTCCTAGTAAGTGTGAGTCATCAACTTATGCTGATTACGTCCCTGCCCTTTGTACACACCGCCCGTCGCTCCTACTGATTGAGTGATCCGGTGAATATTTTGGACTGCAGCATAGCTTAGTTCCTGAGTGTTGCAGCATAAAGTTTAGTGAACCTTATCACTTAGAGGAAGGAGAAGTCGTAACAAGGTTT------------------------------------
>gi|61287161|dbj|AB181902.1|_Protoperidinium_pellucidum_gene_for_18S_rRNA_partial_sequence_isolate:_*27(2)
TAAGCCATGCATGTCTCAGTATAAGCTTCAACATGGCAAGACTGTGAATGGCTCATTAAAACAGTTGTAGTTTATTTGGTGGCCTCTTTACATGGATAACCGTGGTAATTCTAGAACTAATACATGCGCTCAAGCCCGACTTTGTAGAAGGGTTGTGTTTATTTGTTACAGAACCATTTCAGGCTCTGCCTGGTCTTTGGTGATTCATAATACCTTATGGATTGTGTGGCATCAGCTGATGATGACTCATTCAAGCTTCTGACCTATCAGCTTCCGACGGTAGGGTATTGGCCTACCCTGGCAATGACGGGTAACGGAGAATTAGGGTTTGATACCGGAGAGGGAGCCTGAGAAACGGCTACCACATCTAAGGAAGGCAGCAGGCGCGCAAATTACCCAATCCTGACACAGAGAGGTAGTGACAAGAAATAACAATACAGGGCATCCATGTCTTGTAATTGGAATGAATAGAATGTATACCCTTTTATGAGTATCAATTGGAGGGCAAGTCTGGTGCCAGCAGCCGCGGTAATTCCAGCTCCAATAGTGTATATTAAAGTTGTTGCGGTTAAAAAGCTCGTAGTTGGATTTCTGCCAAGGCTGGCCGGTCCGCCCTTTGGGTGAGTATCTGGCTTGGCTGGAGCATTTTCTTGGAGGGCATTGCTGCACTTGACTGTGTGGTATGCAACCCAAGACTTTTACTTTGAGGAAATTAGAGTGTTTCAAGCAGGCTCGCGCCTTGAATACATTAGCATGGAATAATAAGATAAGGCCTTGGCTGTATTTTGTTGGTTTCTATAGCTGAGGTAATGATGAACAGGGATACTTGGGGGCATACGAATTTAACTGTCAGAGGTGAAATTCTTGGATTTGTTAAAGACGGACTACTGTGAAAGCATTTGCCAAGAATGTTTTCATTGATCAAGAATGAAAGTTAGGGGGTCGAAGATGATCAGATACCGTCTTAGTCTTAACCATAAACTATGCCGACTAGAGATTGGAGGTTGCTACTTACATGACTCCTTCAGCACCTTATGGGAAATCAAAGTCTTTGGGTTCCGGGGGGAGTATGGTTGCAAGGCTGAAACTTAAAGGAATTGACGGAAGGGCACCACCAGAAGTGGAGCCTGCGGCTTAATTTGACTCAACACGGGGAAACTTACCAGGTCCAGACATAGTAAGGATTGACAGATTGATAGCTCCTTCTTGATTCTGTGGGTGGTGGTGCATGGCCGTTCTTAGTTGGTGGAGTGATTTGTCTGGTTAATTCCGTTAACGAACGAGACCTTATCCTGCTAAATAGATTCGTGTAGCCATGGTTATGTGGGGAACTTCTTAGAGGAACTTTGTGTGTCTAATGCAAGGAAGTTTGAGGCAATAACAGGTCTGTGATGCCCTTAGATGTTCTGGGCTGCACGCGCGCTACACTGATGAGCTCAACAAGTGTGCAACTTTGCCTGAAAAGGTAGGGTAATCTTTTGAAAACGTATCATGATGGGGATCGATTATTGCAATTATTAGTCTTCAACAAGGAATTCCTAGTAAGTGTGAGTCATCAACTTATGCTGATTACGTCCCTGCCCTTTGTACACACCGCCCGTCGCTCCTACTGATTGAGTGATCCGGTGAATATTTTGGACTGCAGCATAGCTTAGTTCCTGAGTGTTGCAGCATAAAGTTTAGTGAACCTTATCACTTAGAGGAAGGAGAAGTCGTAACAAGGTTT------------------------------------
>gi|61287160|dbj|AB181901.1|_Protoperidinium_pallidum_gene_for_18S_rRNA_partial_sequence_isolate:_*22(2)
TAAGCCATGCATGTCTCAGTATAAGCTTCTACAGGGTAAAACTGTGAATGGCTCATTAAAACAGCTGTAGTTTATTTGGTTGCCTCCTTACATGGATAACTGTGGTAATTCTAGAACTAATACATGCACTCAAGCCCGACTTTGCAGAAAGGGTTGTGGTTATTTGTTACAGAACCATTTCAGGCTCTGCCTGTTTTTTGGGGATTMAKGAWMCCTTATGGATKGGGKGGCATCGGYKGGKRATRACTMATTCAAGYTTTTRACCTATCAGYTTCCRACGGTAGGGTATTGGCCTACCCTGGCAATGACGGGTAACGGAGAATTAGGGTTTGATACCGGAGAGGGAGCCTGAGAAACGGCTACCACATCTAAGGAAGGCAGCAGGCGCGCAAATTACCCAATCCTGACACAGAGAGGTAGTGACAAGAAATAACAATACAGGGCATCCATGTCTTGTAATTGGAATGAATAGAATGTATACCCTTTTATGAGTATCAATTGGAGGGCAAGTCTGGTGCCAGCAGCCGCGGTAATTCCAGCTCCAATAGTGTATATTAAAGTTGTTGCGGTTAAAAAGCTCGTAGTTGGATTTCTGCCAAGGCTGGCCGGTCCGCCCTTTGGGTGAGTATCTGGCTTGGCTGGAGCATACTCTTGGAGGGTATGGCTGCACTTGACTGTGTGGTATGCAACCCAAGACTTTTACTTTGAGGAAATTAGAGTGTTTCAAGCAGGCTCGCGCCTTGAATACATTAGCATGGAATAATAAGATAAGGCCTTGCCTATATTTTGTTGGTTTCTATAGCTGAGGTAATGATGAACAGGGATACTTGGGGGCATACGAATTTAATTGTCAGAGGTGAAATTCTTGGATTTGTTAAAGACGGACTATTGTGAAAGCATTTGCCAAGAATGTTTTCATTGATCAAGAATGAAAGTTAGGGGGTCGAAGATGATCAGATACCGTCTTAGTCTTAACCATAAACTATGCCGACTAGAGATTGGAGGTTGCTATTTACATGACTCCTTCAGCACCTTATGGGAAATCAAAGTCTTTGGGTTCCGGGGGGAGTATGGTTGCAAGGCTGAAACTTAAAGGAATTGACGGAAGGGCACCACCAGAAGTGGAGCCTGCGGCTTAATTTGACTCAACACGGGGAAACTTACCAGGGCCAGACATAGTAAGGATTGACAGATTGATAGCTCCNTCTTGATTCTGTGGGTGGTGGTGCATGGCCGTTCTTAGTTGGTGGAGTGATTTGTCTGGTTAATTCCGTTAACGAACGAGACCTTACCCTGCTAAATAGTTTCGTATAGCCATGGTTATGCTGGGAACTTCTTAGAGGAACTTTGTGTGTCTAATGCAAGGAAGTTTGAGGCAATAACAGGTCTGTGATGCCCTTAGATGTTCTGGGCTGCACGCGCGCTACACTGATGAGCTCAACAAGTGTGCAACTTTGCTTGAAAGGGTAGGGCAATCTTTTGAAAACGTATCATGATGGGGATCGATTATTGCAATTATTAATCTTCAACAAGGAATTCCTAGTAAGTGTGAGTCATCAACTTATGCTGATTACGTCCCTGCCCTTTGTACACACCGCCCGTCGCTCCTACTGATTGAGTGATCCGGTGAATATTTTGGATTGCAGCATTGCTTAGCTCCTGAGCTCTGCAGTATAAAGTTTAGTGAACCTTATCACTTAGAGGAAGGAGAAGTCGTAACAAGGTTT-----------------------------------
>gi|61287157|dbj|AB181899.1|_Protoperidinium_pallidum_gene_for_18S_rRNA_partial_sequence_isolate:_*13(2)
TAAGCCATGCATGTCTCAGTATAAGCTTCTACAGGGTAAAACTGTGAATGGCTCATTAAAACAGCTGTAGTTTATTTGGTTGCCTCCTTACATGGATAACTGTGGTAATTCTAGAACTAATACATGCACTCAAGCCCGACTTTGCAGAAAGGGTTGTGGTTATTTGTTACAGAACCATTTCAGGCTCTGCCTGTTTTTTGGGGATTMAKGAWMCCTTATGGATKGGGKGGCATCGGYKGGKRATRACTMATTCAAGYTTTTRACCTATCAGYTTCCRACGGTAGGGTATTGGCCTACCCTGGCAATGACGGGTAACGGAGAATTAGGGTTTGATACCGGAGAGGGAGCCTGAGAAACGGCTACCACATCTAAGGAAGGCAGCAGGCGCGCAAATTACCCAATCCTGACACAGAGAGGTAGTGACAAGAAATAACAATACAGGGCATCCATGTCTTGTAATTGGAATGAATAGAATGTATACCCTTTTATGAGTATCAATTGGAGGGCAAGTCTGGTGCCAGCAGCCGCGGTAATTCCAGCTCCAATAGTGTATATTAAAGTTGTTGCGGTTAAAAAGCTCGTAGTTGGATTTCTGCCAAGGCTGGCCGGTCCGCCCTTTGGGTGAGTATCTGGCTTGGCTGGAGCATACTCTTGGAGGGTATGGCTGCACTTGACTGTGTGGTATGCAACCCAAGACTTTTACTTTGAGGAAATTAGAGTGTTTCAAGCAGGCTCGCGCCTTGAATACATTAGCATGGAATAATAAGATAAGGCCTTGCCTATATTTTGTTGGTTTCTATAGCTGAGGTAATGATGAACAGGGATACTTGGGGGCATACGAATTTAATTGTCAGAGGTGAAATTCTTGGATTTGTTAAAGACGGACTATTGTGAAAGCATTTGCCAAGAATGTTTTCATTGATCAAGAATGAAAGTTAGGGGGTCGAAGATGATCAGATACCGTCTTAGTCTTAACCATAAACTATGCCGACTAGAGATTGGAGGTTGCTATTTACATGACTCCTTCAGCACCTTATGGGAAATCAAAGTCTTTGGGTTCCGGGGGGAGTATGGTTGCAAGGCTGAAACTTAAAGGAATTGACGGAAGGGCACCACCAGAAGTGGAGCCTGCGGCTTAATTTGACTCAACACGGGGAAACTTACCAGGGCCAGACATAGTAAGGATTGACAGATTGATAGCTCCNTCTTGATTCTGTGGGTGGTGGTGCATGGCCGTTCTTAGTTGGTGGAGTGATTTGTCTGGTTAATTCCGTTAACGAACGAGACCTTACCCTGCTAAATAGTTTCGTATAGCCATGGTTATGCTGGGAACTTCTTAGAGGAACTTTGTGTGTCTAATGCAAGGAAGTTTGAGGCAATAACAGGTCTGTGATGCCCTTAGATGTTCTGGGCTGCACGCGCGCTACACTGATGAGCTCAACAAGTGTGCAACTTTGCTTGAAAGGGTAGGGCAATCTTTTGAAAACGTATCATGATGGGGATCGATTATTGCAATTATTAATCTTCAACAAGGAATTCCTAGTAAGTGTGAGTCATCAACTTATGCTGATTACGTCCCTGCCCTTTGTACACACCGCCCGTCGCTCCTACTGATTGAGTGATCCGGTGAATATTTTGGATTGCAGCATTGCTTAGCTCCTGAGCTCTGCAGTATAAAGTTTAGTGAACCTTATCACTTAGAGGAAGGAGAAGTCGTAACAAGGTTT-----------------------------------
>gi|61287149|dbj|AB181893.1|_Protoperidinium_divergens_gene_for_18S_rRNA_partial_sequence_isolate:_*12(2)
TAAGCCATGCATGTGCCAGTGTAAGCTCCAGCATGGCCAGACTGTGAATGGCTCATTAAAACAGTTGTAGCTTATGTGGTGGTCTTTCTACATGGATAACCGTGGTAATTCTAGAACTAATACATGTGCGACTGCCCGACTCGTTGGTAGGGCAGTGCTTATTTGCATCAGAACCAATCCAGGCAACCCCTGGGTAAATGGTGATTCATGATAATCTGAATGTATTGTATGGCATTTGCAGATGCTGGTTCATTCAAGCTTCTGACCTATCAGCTTCCGATGGTTGGGCATTTGCCTACCCTGGCAATGACGGGTAACGGAGAATTAGGGTTTGACACCGGAGAGGGAGCCTGAGAAGCGGCTACCACATCTAAGGAAGGCAGCAGGCGCGCAAATTACCCAATCTTGACACAGAGAGGTAGTGACAAGGAATACCAATACTGGGCATCTATGTCTTGTAATTGGAATGAGTAGACTATGAAGCCTTCTATGAGTACCGATTGGAGGGCAAGTCTGGTGCCAGCAGCCGCGGTAATTCCAGCTCCAATAGTGTATATTAAAGTTGTTGCGGTTAAAAAGCTCGTAGTTGGGAGTCTGCCAAGGACGACCGGTCCACCCATGGGGTGAGTATCTGGCTTGACTGGGGCATATTCTTGGGCAGCGCAGCTGTACTTGACTGTGTGATGCGGTATCCAAGACGTTTACTTTGAGGAAATTAGCGTGTTTCATGCAGGCCCATGCCTTGGATACCTTAGCATGGAATAATAAGACAGGGCCTTGGTTCCATTTTGTTGGCTTCTAGAACTGAGTTAATGACAAATAGGGATACTTGGGGGCATGCGAATTTGACTGTCAGAGGTGAAATTCTTGGATTTGTCAAAGGCGGACTACTGTGAAAGCATTTGCCAAGAATGTTTTCATTGATCAAGAATGAAAGTTAGGGGGTCGAAGATGATCAGATACCGTCTTAGTCTTAACCATAAACTATGCCAACTAGAGATTGGAGGCTGCTGTCTACACGACTCCTTCAGCACCTTTTGGGAAATCAAAGTCTTTGGGTTCCGGGGGGAGTATGGTTGCAAGGCTGAAACTTAAAGGAATTGACGGAAGGGCACCACCAGGAGTGGAGCCTGCGGCTTAATTTGACTCAACACGGGAAAACTTACCAGGTCCAGACATAGACAGGATTGACAGATTGATAGCTCCTCTNTGATTATGTGGGTGGTGGTGCATGGCCGTTCTTAGTTGGTGGAATGATTTGTCTGGTTAATTCCGTTAACGAACGAGACCTTATCCTGCTAAATAGATTTGCATAGCCATGGTTATGGGGGAACTTCTTAGAGGGACTTTGTGTGTGTAATGCGAGGAAGTTTGAGGCAATAACAGGTCTGTGATGCCCTTAGATGTTCTGGGCTGCACGCGCGCTACACTGATGATCTCAACAGGTGTGTCACACTGCCCGAGCGGGTTGGGTAATCTTTTGAAAGCGCATCATGATGGGGATCGATCATTGCAACTGTTAGTCTTCAACAAGGAATTCCTAGTAAGTGTGAGTCATCAACTCGTGCTGACTACGTCCCTGCCCTTTGTACACACCGCCCGTCGCTCCTACTGATTGAGTGATCCGGTGAATATTTTGGACTGCAGCATAGCTCAGGTCATGGGTGTTGCAGCATAAAGTTTAATGAACCTTATCACTTAGAGGAAGGAGAAGTCGTAACANGGTTT----------------------------------
>gi|61287148|dbj|AB181892.1|_Protoperidinium_divergens_gene_for_18S_rRNA_partial_sequence_isolate:_*5(2)
TAAGCCATGCATGTGCCAGTGTAAGCTCCAGCATGGCCAGACTGTGAATGGCTCATTAAAACAGTTGTAGCTTATGTGGTGGTCTTTCTACATGGATAACCGTGGTAATTCTAGAACTAATACATGTGCGACTGCCCGACTCGTTGGTAGGGCAGTGCTTATTTGCATCAGAACCAATCCAGGCAACCCCTGGGTAAATGGTGATTCATGATAATCTGAATGTATTGTATGGCATTTGCAGATGCTGGTTCATTCAAGCTTCTGACCTATCAGCTTCCGATGGTTGGGCATTTGCCTACCCTGGCAATGACGGGTAACGGAGAATTAGGGTTTGACACCGGAGAGGGAGCCTGAGAAGCGGCTACCACATCTAAGGAAGGCAGCAGGCGCGCAAATTACCCAATCTTGACACAGAGAGGTAGTGACAAGGAATACCAATACTGGGCATCTATGTCTTGTAATTGGAATGAGTAGACTATGAAGCCTTCTATGAGTACCGATTGGAGGGCAAGTCTGGTGCCAGCAGCCGCGGTAATTCCAGCTCCAATAGTGTATATTAAAGTTGTTGCGGTTAAAAAGCTCGTAGTTGGGAGTCTGCCAAGGACGACCGGTCCACCCATGGGGTGAGTATCTGGCTTGACTGGGGCATATTCTTGGGCAGCGCAGCTGTACTTGACTGTGTGATGCGGTATCCAAGACGTTTACTTTGAGGAAATTAGCGTGTTTCATGCAGGCCCATGCCTTGGATACCTTAGCATGGAATAATAAGACAGGGCCTTGGTTCCATTTTGTTGGCTTCTAGAACTGAGTTAATGACAAATAGGGATACTTGGGGGCATGCGAATTTGACTGTCAGAGGTGAAATTCTTGGATTTGTCAAAGGCGGACTACTGTGAAAGCATTTGCCAAGAATGTTTTCATTGATCAAGAATGAAAGTTAGGGGGTCGAAGATGATCAGATACCGTCTTAGTCTTAACCATAAACTATGCCAACTAGAGATTGGAGGCTGCTGTCTACACGACTCCTTCAGCACCTTTTGGGAAATCAAAGTCTTTGGGTTCCGGGGGGAGTATGGTTGCAAGGCTGAAACTTAAAGGAATTGACGGAAGGGCACCACCAGGAGTGGAGCCTGCGGCTTAATTTGACTCAACACGGGAAAACTTACCAGGTCCAGACATAGACAGGATTGACAGATTGATAGCTCCTCTNTGATTATGTGGGTGGTGGTGCATGGCCGTTCTTAGTTGGTGGAATGATTTGTCTGGTTAATTCCGTTAACGAACGAGACCTTATCCTGCTAAATAGATTTGCATAGCCATGGTTATGGGGGAACTTCTTAGAGGGACTTTGTGTGTGTAATGCGAGGAAGTTTGAGGCAATAACAGGTCTGTGATGCCCTTAGATGTTCTGGGCTGCACGCGCGCTACACTGATGATCTCAACAGGTGTGTCACACTGCCCGAGCGGGTTGGGTAATCTTTTGAAAGCGCATCATGATGGGGATCGATCATTGCAACTGTTAGTCTTCAACAAGGAATTCCTAGTAAGTGTGAGTCATCAACTCGTGCTGACTACGTCCCTGCCCTTTGTACACACCGCCCGTCGCTCCTACTGATTGAGTGATCCGGTGAATATTTTGGACTGCAGCATAGCTCAGGTCATGGGTGTTGCAGCATAAAGTTTAATGAACCTTATCACTTAGAGGAAGGAGAAGTCGTAACANGGTTT----------------------------------
>gi|61287143|dbj|AB181888.1|_Protoperidinium_crassipes_gene_for_18S_rRNA_partial_sequence_isolate:_*0(2)
TAAGCCATGCATGTGCCAGTGTAAGCTTCAGCATGGCCAGACTGTGAATGGCTCATTACAACAGTTGTAGCTTATGTGGTGGTCTGTCTACATGGATAACCGTGTTAATTCTAGAACTAATACATGTTCAATTGCCCGACTCAGTGGTAGGGTGGTGGTTATTTGCAACAGAACCAGTCCAGGCAATCCCTGGCTCATCGGTGAATCATAATAATTTGGATATATTGTATGGCATCCGCAGATAGTGTTTCATTGAAGCTTCTGACCTATCAGCTTCCGATGGTTGGGCATTTGCCTACCCTGGCAATGACGGGTAACGGAGAATTAGGGTTTGACACCGGAGAGGGAGCCTGAGAAGTGGCTACTACATCTAAGGAAGGCAGCAGGCGCACACATTACCCAATCTTGACACAGAGAGGTAGTGACTAGGAATACCAATACTGGGCATCTATGTCTTGTAATTGGCATGAATAGAATATGAAGCTTTCTACGAGTACCGATTGGAGGGCAAGTCTGGTGCCAGCAGCCGCGGTAATTCCAGCTCCAACAGTGTATATTAAAGTTGTTGCGGTTAAAAAGCTCGTAGTTGGGAGTCTGCCAAGGACAACCGGTCCACCCTTGGGGTGCGTATCTGGTTTGACCAGGGGTATATTCTTGGGCAGCGTAGCTGCACTTGATTGTGTGATGCGATATCCAAGACATTTACTTTGAGGAAATTAGTGTGTTTCATGCAGGCCCACGCCTTGGATACCTTAGCATGGAATAATAGCATAGGGCCTTGGTTCCATCTTGTTGGCTTCTAGAATCGAGTTAATGACAAATAGGGATACTTGGGGGCATGCGAATTTGATTGTCAGAGGTGAAATTCTTGAATTTGTCAAAGGCGGACTAGTGTGAAAGCATTTGCCAAGAATGTTCTCATTGATCAATAATGAAAGTTAGGGGGTCGAAGATGATCAGATACCGTCTTAGTCTTAACCATAAACTATGCCAACTAGAGATTGGGGRCTGCTGTCTTTACGACTCCTTCAGCACCTTCTGGGAAATCAAAGTCTTTGGGTTCCGGGGGGAGTATGGCTGCAAGGCTGAAACTTAAAGGAATTGACGGAAGGGCACCACCAGGAGTGGAGCCTGCGGCTTAATTTGACTCAACACGGGGAAACTTACCAGGTCCAGACATAGAAAGGATTGACAGATTGATAGCTCCTTCTTGATTCTNTGGGTGGTGGTGCATGGCCGTTCTTAGTTGGTGGAATGCTTTGTCTGGTTAATTCCGTTAACGAACGAGACCTTATCCTGCCAAATAGATTTGCATAGCCATGGTTGTGGGGACCTTCTTAGATGGATTTTGTGTGTGTAAAGCAAGGAAGCTTGAGGCAATAACAGGTCTGTGATGCCCTTATATGTTCTGGGCTGCACGCGCGCTACACTGATGCTCTCAACAAATGTGCAACACTGCCTGAATGGGTTGGGTAATCTTTTGAAAGCGCATCATGATCGGGATCGACCATTGCAACTGTTTGTCTTCAACAAGGAATTCCTAGTAAATGTGAGTCATCAACTCGTGCTGACTACGTCCCTGCCCTTTGTACACACCGCCCGTCGCTCCTATTGATTGAGTGATCCGGTAAATATTTTGGACTGCAGCATCGCTTAGGTCCTCGATTTTGCAGCATCAAGTTTAATGAACCTTATCACTTAGAGGAAGGAGAAGTCGTAACAAGGTTT----------------------------------
>gi|61287142|dbj|AB181887.1|_Protoperidinium_conicum_gene_for_18S_rRNA_partial_sequence_isolate:_*58(2)
TAAGCCATGCACGTCTCAGTATTAGTTTCCACATTGCGAAACTGTGAACGGCTCATTAAAACAGCTATTGCATGCATGATCGTATCTTCACCTGGTTAGCCGTGGCAACTCTAGAGCTAATACATGTACGAAACCCAACTTTGCGGACAGGGTGTTGTTTATTAGCTGTCGAACCAGCCCAGGTTATCCTTGGCCTTTTTTCTGATTAGTTGTAACTGAATGAATCGCATGGTGTCAGCTGGTGATGCCTCATTCAAGTATYTGACCTATCAGCTTCCGACGGTCAGGTATTGGCTTACCTCGGCGATGACGGGTAACGGAAAATCAGGGTTTGACTCCGGAGAGGGAGCCCGAGAAACGGCAACCACATCTAAGGAAGGCAGCAGGCACGCAAATTACCCAATCCTGGAACAGGGAGGTAGTGACAAGAAATCACAATACAAGGCACCAATGTCTTGCAATTGGAATGAATGAAACCCACACCCTTTTCATGAGCACCCATTGGAGGGCAAGTCTGGTGCCAGCAGCCGNGGTAATTCCAGCTTCAATAGTGTATATTAAAGTTGTTGYGGTTAAAAAGCTCGTAGTTGAGAAGCTGCCAACACAGACTTGTCCACTTTTTGGGTGAGCACCTAGTTTGCTGGGGCACATTATTGGAGAACCATGTCTGCACTTGACTGTGCGGTGTGGTGCCCAAAACGTTTACTTTGAGGAACGTAGCGTGTTTCATGCAGGCGAATGCCTTGAATTTTCCAGCATGGGATAATGAGGTCAAGCGTCTGCTCCATCCTGCTGGTTCCTGAAGCAGTTGCAGTGATGAACAGGGATACTTGGGGGCATACAAATTCAACTGTCAGAGGTGAAATTCTTGGATTTGTTGACGATGACCTTCTGTGAAAGCATTTGCCATGCATGTTTTCATTGATCAAGAATGAAAGTTAGGGGATCGAAGATGATTAGATACCGTCTTAGTCTTAACCATAAACTATGCCAACTTGAGATTGGAGGCTGTTTTGTTTTGCAACGACTTCTGCAGAACCTTATGAGAAGTCAAAGTCTTTGGGCTCTGGGGGGAGTATGGTTGCAAGGCTGAAACTTAAAGGAATTGACGGAAGGGCACCACCAGAAGTGGAGCCTGCGGCTTAATTTGACTCAACACGGGGAACCTTACCAGGCCCAGACACAGCAAGGATTGACAGTTTGATGGCTCCTTCTTGATTATGTGGGTGGTGGTGCATGGCTGTTCTTAGTTGGTGGAGTGATTTGTCTGGTTAATTCCGTTAACGAACGAGACCTCAACCTGCTAAATCGTTTCATGTGGCTTCTGTTGCAGGGTCGCTTCTTAGAGGGACTGTTCGTGCCTAGCGAGAGGAAGTTTGGGGCAATAACAGGTCTGTGATGCCCTTAGATGTTCTGGGCTGCACGCGCGCTACACTGATGCATATAAAAAGTTACAGCTTTGCTTGACATTGCAGGCTAATCTTTGAAAGTGCATCATGGTGGGAACTGATTCTTGCAACTATTACTCTTCAACCAGGAATTCCTAGTAGGAGCGAGTCATCAGCTTGTACTGATTATGTCCCTGCCCTTTGTACACACCGCCCGTCGCTCCTACTGATTGAGTGGTCCGGTAAATAATTTGGATTGCGGCAGTGTTCATTTCGCGAGCGCGGCTGTACAAAGTTTGGTGAACCTTATCACTTAGAGGAAGGAGAAGTCGTAACAGGGTTT-------------------------------
>gi|61287136|dbj|AB181882.1|_Protoperidinium_abei_gene_for_18S_rRNA_partial_sequence_isolate:_*9(2)
TAAGCCATGCACATTGCCATATAAGCAAAAGTGCAATATTATGAATGGCTCAGTAAAACAGTGACACCTTATATGACAACTCCTGTAAATGGATAGCCATGGCAATCCAAGAACTAATACATGTGCCAAATCATTGTTTGCGTGACTTGATGTTGTTTACTATGAACAGAGCCACCCGGGGTTGTACTGGGTCTGAGATGAATTGTGATACCTGAGAGAATTGTGCAGCATCCGACAGCAGGGAGTCATTCAAACCTCTGACCTATCAGCTTTTGATGATAAGGTATTGGCATACCATGGCAATGACAGGTAACGGCGAATTAAGGTTTTGTTCCGGAGAGGGAGCCTGAGAGATGGCTACCACATCCAAGGATGGCAGCAGGTGCGCAAATTACCCAATTTGGATGTAGTGAGGTAGTGACAAGAAATGACAATGCAGGGCAATGATGTCTTGTAATCGGAATGAATAGAACTTTCAGTCTTCTATGAGCAACAATTGGAGGGCAAGTCTGGTGCCAGCAGCCGCGGTAATTCCAGCTCCATTAGTGTACATTAAATTTGTTGCAGTTGAAAAGCTCGTAGTTGGATGTGTGCCAATACTACCTGGTCCATCTTCTAGTTGAGCATCAGCGCATTAATAGCAAGTGTTTGAGCATTATGGCTGCACTTCACTGTGTGCCACCATGCTCAAGTTTGCAACCTTGATGAATTTATGGTGCTTCAAGCAGGCAGAAGCCTTGGATATACTAGCATGGAATAGCTTGATTATGCCTTAGTTATAATTCTGGCTCCTGGACATGGGTAATGATGGATAGGGACTCTTGCGGGCATACAGACTCAACTTGAAGAGGTGAAATTCTGAGATTTGTTGAAGATGTCCCACTGTGAAAGCATTTGTCAAGAATGTGCCCATTGATCAAGAATGAAAGTTCAGGGCTTGAAGATGATTAGATACCGTCATAATCTGAACCATAAACGATGCCAACTAAAGATTGGAAGCCGTCACTTTGTTGATGCCTTCAGCACTTTCTGAGAAATCAAAGTTTCTGGGCTCTGGGGGGAGTATGGTTGCAAGACTCAAACTTAAAGGAATTGACGGAAGGGCACCATCAGAAGTGGAGCTTGCGGCTTAATTTGACTCAACACGTGAAAATTCACCGGGCCCAGACATGGCAAGGATTGACGCACTAGTAGCTCCTTCTTGATCCCATGGGTGGTGGTGCATGGCCGTTCTTAGTTGGTGGAGTGGTCTGTCTGGTTAATTCCGTGAACGAACGAGATCTCTACCTGCTAAATTGTGCTATGTAGCTTTGGTTATTTGACGCACCTCTTAGAGGAACCCTGTGTTTCTACCACACGGAAGCCTGAGGCAATAACAGGTCTGTGATGCCCTTGGATGCACTGGGCTGCACGCGTGCTACACTGATGCCTGTCACAAGTGCTCTATTTTGCCTGTAATGGTAGGGGAATTATTTCAATTTCACCATGGCAGGGATTGAAGATTGCAACTATTCATCCTCAACAAGGAACTCCTAGTAAGTGTAAGTCATCAGCTTGTGCTGACTATGTCCCTGCCCTTTGTACACACCGCCCGTCGCTCCTACTGATTGAGTGCTCCGGTGAATAATTTGGACGTAGAGGTGTTGATATCCAGCAACAGCTGTATAAAATTTGATGAGCCTTATCACTTAGAGGAAGGAGAAGTCGTAACAAGGTTT--------------------------------------------
>gi|61287148|dbj|AB181892.1|_Protoperidinium_divergens_gene_for_18S_rRNA_partial_sequence_isolate:_*5
TAAGCCATGCATGTGCCAGTGTAAGCTCCAGCATGGCCAGACTGTGAATGGCTCATTAAAACAGTTGTAGCTTATGTGGTGGTCTTTCTACATGGATAACCGTGGTAATTCTAGAACTAATACATGTGCGACTGCCCGACTCGTTGGTAGGGCAGTGCTTATTTGCATCAGAACCAATCCAGGCAACCCCTGGGTAAATGGTGATTCATGATAATCTGAATGTATTGTATGGCATTTGCAGATGCTGGTTCATTCAAGCTTCTGACCTATCAGCTTCCGATGGTTGGGCATTTGCCTACCCTGGCAATGACGGGTAACGGAGAATTAGGGTTTGACACCGGAGAGGGAGCCTGAGAAGCGGCTACCACATCTAAGGAAGGCAGCAGGCGCGCAAATTACCCAATCTTGACACAGAGAGGTAGTGACAAGGAATACCAATACTGGGCATCTATGTCTTGTAATTGGAATGAGTAGACTATGAAGCCTTCTATGAGTACCGATTGGAGGGCAAGTCTGGTGCCAGCAGCCGCGGTAATTCCAGCTCCAATAGTGTATATTAAAGTTGTTGCGGTTAAAAAGCTCGTAGTTGGGAGTCTGCCAAGGACGACCGGTCCACCCATGGGGTGAGTATCTGGCTTGACTGGGGCATATTCTTGGGCAGCGCAGCTGTACTTGACTGTGTGATGCGGTATCCAAGACGTTTACTTTGAGGAAATTAGCGTGTTTCATGCAGGCCCATGCCTTGGATACCTTAGCATGGAATAATAAGACAGGGCCTTGGTTCCATTTTGTTGGCTTCTAGAACTGAGTTAATGACAAATAGGGATACTTGGGGGCATGCGAATTTGACTGTCAGAGGTGAAATTCTTGGATTTGTCAAAGGCGGACTACTGTGAAAGCATTTGCCAAGAATGTTTTCATTGATCAAGAATGAAAGTTAGGGGGTCGAAGATGATCAGATACCGTCTTAGTCTTAACCATAAACTATGCCAACTAGAGATTGGAGGCTGCTGTCTACACGACTCCTTCAGCACCTTTTGGGAAATCAAAGTCTTTGGGTTCCGGGGGGAGTATGGTTGCAAGGCTGAAACTTAAAGGAATTGACGGAAGGGCACCACCAGGAGTGGAGCCTGCGGCTTAATTTGACTCAACACGGGAAAACTTACCAGGTCCAGACATAGACAGGATTGACAGATTGATAGCTCCTCTNTGATTATGTGGGTGGTGGTGCATGGCCGTTCTTAGTTGGTGGAATGATTTGTCTGGTTAATTCCGTTAACGAACGAGACCTTATCCTGCTAAATAGATTTGCATAGCCATGGTTATGGGGGAACTTCTTAGAGGGACTTTGTGTGTGTAATGCGAGGAAGTTTGAGGCAATAACAGGTCTGTGATGCCCTTAGATGTTCTGGGCTGCACGCGCGCTACACTGATGATCTCAACAGGTGTGTCACACTGCCCGAGCGGGTTGGGTAATCTTTTGAAAGCGCATCATGATGGGGATCGATCATTGCAACTGTTAGTCTTCAACAAGGAATTCCTAGTAAGTGTGAGTCATCAACTCGTGCTGACTACGTCCCTGCCCTTTGTACACACCGCCCGTCGCTCCTACTGATTGAGTGATCCGGTGAATATTTTGGACTGCAGCATAGCTCAGGTCATGGGTGTTGCAGCATAAAGTTTAATGAACCTTATCACTTAGAGGAAGGAGAAGTCGTAACANGGTTT----------------------------------
>gi|61287143|dbj|AB181888.1|_Protoperidinium_crassipes_gene_for_18S_rRNA_partial_sequence_isolate:_*0
TAAGCCATGCATGTGCCAGTGTAAGCTTCAGCATGGCCAGACTGTGAATGGCTCATTACAACAGTTGTAGCTTATGTGGTGGTCTGTCTACATGGATAACCGTGTTAATTCTAGAACTAATACATGTTCAATTGCCCGACTCAGTGGTAGGGTGGTGGTTATTTGCAACAGAACCAGTCCAGGCAATCCCTGGCTCATCGGTGAATCATAATAATTTGGATATATTGTATGGCATCCGCAGATAGTGTTTCATTGAAGCTTCTGACCTATCAGCTTCCGATGGTTGGGCATTTGCCTACCCTGGCAATGACGGGTAACGGAGAATTAGGGTTTGACACCGGAGAGGGAGCCTGAGAAGTGGCTACTACATCTAAGGAAGGCAGCAGGCGCACACATTACCCAATCTTGACACAGAGAGGTAGTGACTAGGAATACCAATACTGGGCATCTATGTCTTGTAATTGGCATGAATAGAATATGAAGCTTTCTACGAGTACCGATTGGAGGGCAAGTCTGGTGCCAGCAGCCGCGGTAATTCCAGCTCCAACAGTGTATATTAAAGTTGTTGCGGTTAAAAAGCTCGTAGTTGGGAGTCTGCCAAGGACAACCGGTCCACCCTTGGGGTGCGTATCTGGTTTGACCAGGGGTATATTCTTGGGCAGCGTAGCTGCACTTGATTGTGTGATGCGATATCCAAGACATTTACTTTGAGGAAATTAGTGTGTTTCATGCAGGCCCACGCCTTGGATACCTTAGCATGGAATAATAGCATAGGGCCTTGGTTCCATCTTGTTGGCTTCTAGAATCGAGTTAATGACAAATAGGGATACTTGGGGGCATGCGAATTTGATTGTCAGAGGTGAAATTCTTGAATTTGTCAAAGGCGGACTAGTGTGAAAGCATTTGCCAAGAATGTTCTCATTGATCAATAATGAAAGTTAGGGGGTCGAAGATGATCAGATACCGTCTTAGTCTTAACCATAAACTATGCCAACTAGAGATTGGGGRCTGCTGTCTTTACGACTCCTTCAGCACCTTCTGGGAAATCAAAGTCTTTGGGTTCCGGGGGGAGTATGGCTGCAAGGCTGAAACTTAAAGGAATTGACGGAAGGGCACCACCAGGAGTGGAGCCTGCGGCTTAATTTGACTCAACACGGGGAAACTTACCAGGTCCAGACATAGAAAGGATTGACAGATTGATAGCTCCTTCTTGATTCTNTGGGTGGTGGTGCATGGCCGTTCTTAGTTGGTGGAATGCTTTGTCTGGTTAATTCCGTTAACGAACGAGACCTTATCCTGCCAAATAGATTTGCATAGCCATGGTTGTGGGGACCTTCTTAGATGGATTTTGTGTGTGTAAAGCAAGGAAGCTTGAGGCAATAACAGGTCTGTGATGCCCTTATATGTTCTGGGCTGCACGCGCGCTACACTGATGCTCTCAACAAATGTGCAACACTGCCTGAATGGGTTGGGTAATCTTTTGAAAGCGCATCATGATCGGGATCGACCATTGCAACTGTTTGTCTTCAACAAGGAATTCCTAGTAAATGTGAGTCATCAACTCGTGCTGACTACGTCCCTGCCCTTTGTACACACCGCCCGTCGCTCCTATTGATTGAGTGATCCGGTAAATATTTTGGACTGCAGCATCGCTTAGGTCCTCGATTTTGCAGCATCAAGTTTAATGAACCTTATCACTTAGAGGAAGGAGAAGTCGTAACAAGGTTT----------------------------------
>gi|566567726|gb|KF691805.1|_Fusarium_oxysporum_isolate_MMS5A_18S_ribosomal_RNA_gene_partial_sequence
AAGGGGGCAGGGGAAAGTATAGCATTATACCGCGAAACTGCGAATGGCTCATTATATAAGTTATCGTTTATTTGATAGTACCTTACTACTTGGATAACCGTGGTAATTCTAGAGCTAATACATGCTAAAAATCCCGACTTCGGAAGGGATGTATTTATTAGATTAAAAACCAATGCCCTTCGGGGCTCACTGGTGATTCATGATAACTCCTCGAATCGCATGGCCTTGTGCCGGCGATGGTTCATTCAAATTTCTTCCCTATCAACTTTCGATGTTTGGGTATTGGCCAAACATGGTTGCAACGGGTAACGGAGGGTTAGGGCTCGACCCCGGAGAAGGAGCCTGAGAAACGGCTACTACATCCAAGGAAGGCAGCAGGCGCGCAAATTACCCAATCCCGACACGGGGAGGTAGTGACAATAAATACTGATACAGGGCTCTTTTGGGTCTTGTAATTGGAATGAGTACAATTTAAATCCCTTAACGAGGAACAATTGGAGGGCAAGTCTGGTGCCAGCAGCCGCGGTAATTCCAGCTCCAATAGCGTATATTAAAGTTGTTGTGGTTAAAAAGCTCGTAGTTGAACCTTGGGCCTGGCTGGCCGGTCCGCCTCACCGCGTGTACTGGTCCGGCCGGGCCTTTCCCTCTGTGGAACCCCATGCCCTTCACTGGGTGTGGCGGGAAAACNAGGANTTTTTACTGNGAAAAAAATTTAGAGTTGCTCCAGGNCAGGCNTATGNNCGAANTACATTAGCAGGGAATAATTAGAATAGGGACGGGTGGNNTATTTTTGTTGGTTTTCTAGGACCCGCCGTAATGAATTAATAGGACAGTCGGGGGGCATCAGTATTCAAATTGTCAGAGGTGAAATTCTTGGATTAATGGAAGACTAACTACTGCGAAAGCATTTGCCAAGGATGTTTTCATTAATCAGGAACGAAAGGTTAGGGGATCGAAGACGATCAGATACCGTCGTAGTCTTAACCATAAACTATGCCGACTAGGGATCGGACGGTGTTATTTTTTGACCCGTTCGGCACCTTACGAGAAATCAAAGTGCTTGGGCTCCAGGGGGAGTATGGTCGCAAGGCTGAAACTTAAAGAAATTGACGGAAGGGCACCACCAGGGGTGGAGCCTGCGGCTTAATTTGACTCAACACGGGGAAACTCACCAGGTCCAGACACAATGAGGATTGACAGATTGAGAGCTCTTTCTTGATTTTGTGGGTGGTGGTGCATGGCCGTTCTTAGTTGGTGGAGTGATTTGTCTGCTTAATTGCGATAACGAACGAGACCTTAACCTGCTAAATAGCCCGTATTGCTTTGGCAGTACGCTGGCTTCTTAGAGGGACTATCGGCTCAAGCCGATGGAAGTTTGAGGCAATAACAGGTCTGTGATGCCCTTAGATGTTCTGGGCCGCACGCGCGCTACACTGACGGAGCCAGCGAGTACTTCCTTGTCCGAAAGGTCCGGGTAATCTTGTTAAACTCCGTCGTGCTGGGGATAGAGCATTGCAATTATTGCTCTTCAACGAGGAATCCCTAGTAAGCGCAAGTCATCAGCTTGCGTTGATTACGTCCCTGCCCTTTGTACACACCGCCCGTCGCTACTACCGATTGAATGGCTCAGTGAGGCGTCCGGACTGGCCCAGAGAGGTGGGCAACTACCACTCAGGGCCGGAAAGCTCTCCAAACTCGGTCATTTAG-------------------------------------------------------
>gi|354806041|gb|JN418597.1|_Pinnularia_acuminata_strain_Pin_876_TM_18S_ribosomal_RNA_gene_partial_sequence
AGTCATACGCTCGTCTCAAAGATTAAGCCATGCATGTCTAAGTATAAATCTTTACTTTGAAACTGCGAATGGCTCATTATATAAGTTATAGTTTATTTGATAGTCCCTTACTACTTGGATAACCGTAGTAATTCTAGAGCTAATACATGCGAAAATACCCTTCGGGGTAGTATTTATTAGATGGAAACCAACCCCTTCGGGGTGATGTGGTGATTCACAATAAGCTTGCGGATCGCATGGCTCTGCCGGCGATGGATCATTCAAGTTTCTTCCCTATCAGCTTTGGACGGTAAGGTATTGGCTTACCGTGGCTTTAACGGGTAACGGAAAATTAGGGTTTGATTCCGGAGAGGGAGCNTGAGAGACGGCTACCACATCCAAGGAAGGCAGCAGGCGCGTAAATTNCCCAATCTAGAAACTAGGAGGTAGTGACAATAAATAACGATGCCGGGCCTTTATAGGTCTGGCAATTGGAATGAGAACAATTTAAACCCCTTATCGAGGATCAATTGGAGGGCAAGTCTGGTGCCAGCAGCCGCGGTAATTCCAGCTCCAATAGCGTATATTAAAGTTGTTGCAGTTAAAAAGCTCGTAGTTGGATTTGTGGCAGTCCCCGCGGTCCAAAATGTTTTGGTACTTCGGGTGCTGGCATCCTTGGGCGGAACCTGTGGGGCATTAGGTTGTTTTGCGGGGGATGCCCATCGTTTACTGTGAAAAAATTAGAGTGTTCAAAGCAGGCTTATGCCGTTGAATAGATTAGCATGGAATAATGAGATAGGACTTTGGTACTATTTTGTTGGTTTGCGCACCAAAGTAATGATTAATAGGGACAGTTGGGGGTATTCGTATTCCATTGTCAGAGGTGAAATTCTTGGATTTCTGGAAGACGAACTACTGCGAAAGCATTTACCAAGGATGTTTTCATTAATCAAGAACGAAAGTTAGGGGATCGAAGATGATTAGATACCATCGTAGTCTTAACCATAAACTATGCCAGTTAGGGATTGACAGGGTATCGTTACGTCTCTGTCAGCACCTTATGAGAAATCATTAAACTTTTGGGTTCCGGGGGGAGTATGGTCGCAAGGCTGAAACTTAAAGAAATTGACGGAAGGGCACCACCAGGAGTGGAGCCTGCGGCTTAATTTGACTCAACACGGGAAAACTTACCAGGTCCAGACATAGTGAGGATTGACAGATTGAGAGCTCTTTTCTTATTCTATGGGTGGTGGTGCATGGCCGTTCTTAGTTGGTGGAGTGATTTGTCTGGTTAATTCCGTTAACGAACGAGACCGCTGCCTGCTAAATAGTCCCGTGAGTGTTCTATACTGATGAGGACTTCTTAGAGGGACGTGCATTCTATTAGATGCAGGAGGATAGCGGCAATAACAGGTCTGTGATGCCCTTAGATGTTCTGGGCCGCACGCGCGCTACACTGATGCATTCAACGAGTTTTTCCTTGGCCGAGAGGCCTGGGCAATCTTTTGAACGTGCATCGTGATAGGGATAGATTATTGCAATTATTAATCTTGAACGAGGAATTCCTAGTAAACGCAGTTCATCAAACTGCATTGATTACGTCCCTGCCCTTTGTACACACCGCCCGTCGCACCTACCGATTGAGTGGTCCGGTGAAGCCTCGGGATTGTGTCCAATGCCTTTATTGGTGTTGGTTGCGAGAACTTGTCTAAACCTTATCACTT-----------------------------------------------------------
>gi|374252520|gb|JQ045338.1|_Navicula_vara_strain_mbccc1_18S_ribosomal_RNA_gene_partial_sequence
AGTCATACGCTTGTCTCAAAGATTAAGCCATGCATGTCTAAGTATAAATCCTTTACTTTGAAACTGCGAACGGCTCATTATATCAGTTTTTATTTATTTGATAGTCCCTTACTACTTGGATAACCGTAGTAATTCTAGAGCTAATACATGCGTCAATACCCTTCTGGGGTAGTATTTGTTAGATGGAAACCAACCCCTTCGGGGTGATGTGGTGAATCATAATAAGCTTGCGGATCGCATGGCTTCGGCCGGCGATGGATCATTCAAGTTTCTGCCCTATCAGCTTTGGATGGTAGGGTATTGGCCTACCATGGCTTTAACGGGTAACGGGAAATTAGGGTTTGATTCCGGAGAGGGAGCCTGAGAGACGGCTACCACATCCAAGGAAGGCAGCAGGCGCGTAAATTACCCAATCCTGACACAGGGAGGTAGTGACAATAAATAACAATGCCGGGCCTTTATAGGTCTGGCAATTGGAATGAGAACAATCTAAATCCCTTATCGAGGATCAATTGGAGGGCAAGTCTGGTGCCAGCAGCCGCGGTAATTCCAGCTCCAATAGCGTATATTAAAGTTGTTGCAGTTAAAAAGCTCGTAGTTGGATTTGTGGCGTACGGTGGGTCCCGGGCACTTGTGTCCGAGTGACTTGCCGTTGCCATCCTTGGGTGGAACCTGTGTGGCATTAGGTTGTCGTGCAGGGGATGCCCATCATTTACTGTGAAAAAATTAGAGTGTTCAAAGCAGGCTTATGCCGTTGAATATATTAGCATGGAATAATAAGATAGGACTTTTTCGCTATTTTGTTGGTTTGCGCGAGAAGGTAATGATTAATAGGGACAGTTGGGGGTATTCGTATTCCATTGTTAGAGGTGAAATTCTTGGATTTCTGGAAGACGAACTACTGCGAAAGCATTTACCAAGGATGTTTTCATTAATCAAGAACGAAAGTTAGGGGATCGAAGATGATTAGATACCATCGTAGTCTTAACCATAAACTATGCCGACAAGGGATTGGTGAAGTTTCGTTACGTCTCCATCAGCACCTTATGAGAAATCCCAAGTCTTTGGGTTCCGGGGGGAATATGGTCCCAAGGCTGAAACTTAAAGAAATTGACGGAAGGGCACCCCCAGGAATGGAACCAAACTTACCAGGTCCAGACATAGTGAGGATTGACAGATTGAGAGCTCTTTCTTGATTCTATGGGTGGTGGTGCATGGCCGTTCTTAGTTGGTGGAGTGATTTGTCTGGTTAATTCCGTTAACGAACGAGACCCCTGCCTGCTAAATAGACCAGTGAGTGAATCTTCACTGACTGCTGTCTTCTTAGAGGGACGTGCATTCTATCAGATGCAGGAAGATAGGGGCAATAACAGGTCTGTGATGCCCTTAGATGTCCTGGGCCGCACGCGCGCTACACTGATGCATTCAACGAGTCCTACCTTGGCCGAGAGGCCTGGGCAATCTTTTAAACGTGCATCGTGATAGGGATAGATTATTGCAATTATTAATCTTGAACGAGGAATTCCTAGTAAACGCAAATCATCAATTTGCATTGATTACGTCCCTGCCCTTTGTACACACCGCCCGTCGCACCTACCGATTGAATGGTCCGGTGAAGCCTCGGGATTGTGACCAGTTTCCTTTATTGGGAGTTGGTTGCGAGAACTTGTCTAAACCTTATCATTTAGAGGAAGGTGAAGTCGTAACAAGGTTTCT----------------------------------------------
>gi|298561226|dbj|AB542923.1|_Volvox_globator_gene_for_18S_rRNA_partial_sequence
AGTCATATGCTTGTCTCAAAGATTAAGCCATGCATGTCTAAGTTTAAACTGCTTAAACTGTGAAACTGCGAATGGCTCATTAAATCAGTTATAGTTTATTTGATGGTACCTACTACTCGGATAACCGTAGTAATTCTAGAGCTAATACGTGCGCACAACCCGACTTCTGGAAGGGTCGTATTTATTAGATTAAAGGCCAACCGGGCTCTGCCCGTTTTTTGGTGAATCATGATAACTTCACGAATCGTATGGCCTCGCGCCGACGATGTTTCATTCAAATTTCTGCCCTATCAACTTTCGATGGTAGGATAGAGGCCTACCATGGTGGTAACGGGTGACGGAGGATTAGGGTTCGATTCCGGAGAGGGAGCCTGAGAGATGGCTACCACATCCAAGGAAGGCAGCAGGCGCGTAAATTACCCAATCCCGACACGGGGAGGTAGTGACAATAAATAACAATACCGGGCGCTTTGCGTCTGGTAATTGGAATGAGTACAATCTAAATCCCTTAACGAGGATCCATTGGAGGGCAAGTCTGGTGCCAGCAGCCGCGGTAATTCCAGCTCCAATAGCGTATATTTAAGTTGTTGCAGTTAAAAAGCTCGTAGTTGGATTTCGGGTGAGGTGGTGCGGTCCGCCTTTGGTGAGTACTGTTTCGCTTCACCTTCCTGCCGGGGACGGGTTCCTGGGCTTTACTGTCTGGGACTCGGAGTCGGCGAGGTTACTTTGAGTAAATTAGAGTGTTCAAAGCAGGCCTACGCTCTGAATACATTAGCATGGAATAACACTATAGGACTCTGGCCTTTGTGTTGGTCTGAGGGACTGGAGTAATGATTAAGAGGGGTGGTCGGGGGCATTCGTATTCCGTTGTCAGAGGTGAAATTCTTGGATTTACGGAAGACGAACATCTGCGAAAGCATTTGCCAAGGATACTTTCATTGATCAAGAACGAAAGTTGGGGGCTCGAAGACGATTAGATACCGTCGTAGTCTCAACCATAAACGATGCCGACTAGGGATTGGTAGATGTTCGTTTGATGACTCTGCCAGCACCTTATGAGAAATCAAAGTTTTTGGGTTCCGGGGGGAGTATGGTCGCAAGGCTGAAACTTAAAGGAATTGACGGAAGGGCACCACCAGGCGTGGAGCCTGCGGCTTAATTTGACTCAACACGGGGAAACTTACCAGGTCCAGACACGGGAAGGATTGACAGATTGAGAGCTCTTTCTTGATTCTGTGGGTGGTGGTGCATGGCCGTTCTTAGTTGGTGGGTTGCCTTGTCAGGTTGATTCCGGTAACGAACGAGACCTCAGCCTGCTAAATAGTCAACATCGCACCTGCGGTGTGCCGACTTCTTAGAGGGACTATTGGCGTTCAGCCAATGGAAGTATGAGGCGATAACAGGTCTGTGATGCCCTTAGATGTTCTGGGCCGCACGCGCGCTACACTGACGCGACCAACGAGCCTATCCTTGGCCGAGAGGCCCGGGTAATCTTGTAAACCGCGTCGTGATGGGGATAGATTATTGCAATTATTAGTCTTCAACGAGGAATGCCTAGTAAGCGCGAATCATCAGTTCGCGTTGATTACGTCCCTGCCCTTTGTACACACCGCCCGTCGCTCCTACCGATTGGGTGTGCTGGTGAAGTGTTCGGATTGATCTTGACTGGGGTAACTCAGGCTTGATTGAAAAGTTCATTAAACCCTCCCACCTAGAGGAAGGAGAAGTCGTAACAAGGTTTCC-------------------
>gi|395628255|gb|JQ290253.1|_Spirogyra_sp._clade_F_CC-2012_isolate_LHS4_18S_ribosomal_RNA_gene_partial_sequence
CTCATTAAATCAGTTATAGTTTATTTGATGGTTCCTGCTACTCGGATACCTGTAGGAATTATAGAGCTAATACGTGCGCAACCGCCCGACTTCGGAAGGGCAGTATTTGTTAGACACAAGATCGACTCACGGCTCGTCCGTGAAAACCTGGTGATCCATAATGTAATTTCGGACCGCACGGCCTTGCGCCGGCGGCAAATCAATCAAATATCTGCCCTATCAACTTTCGATGGCAGGATAGTCGCCTGCCATGGTCGTAACGGGTGACGGAGAATTAGGGTTCGATTCCGGAGAGGGAGCATGAGAAACGGCTACCACATCCAAGGAAGGCAGCAGGCGCGCAAATTACCCAATCCCGATTCGGGGAGGTAGTGACAATAAATAACAATACCGGTCTCTTATGTGACTGGTAATTGGAATGAGCGGAATCTAAATCCCTTGCACGAGGATCCATTGGAGGGCAAGTCTGGTGCCAGCAGCCGCGGTAATTCCAGCTCCAATAGCGTATATTTAAGTTGTTGCAGTTAAAAAGCTCGTAGTTGGATTCCGGGAGTGAGCCGCCGGTCGCCGCCCGCGGTCGATATCGGCGCTCTTCCTTACCAGCCTCGGCCGCCGCCTGTGCTTCGCTGCTCGGGCGCGCGCCGCGGCGATGTTACCTTGAATAAATTATGGTGTTCAAAGCAGGCGTTGGCTGTGAGTACATTAGCATGGAATAACGGAATAGGACTCCGGTCCCGTTCTCGTTGGTCTCCGCACCGGAGTAATGATTAACAGGGATAGTCGGGGACATTCGTACTCCGGCGTTAGAGGTGAAATTCTTGGATCACCGGAAGACGAACTTCTGCGAAAGCATTTGCCAAGGATGTTTTCATTAATCAAGAACGAAAGTTGGGGGCGCGAAGACGATTAGATACCGTCCTAGTCCCAACCGTAAACGATGCCAACCCCGAATTGGCGCGCGTATGACTTGACGCCGCCAGCGCACGAGGAGAAATCAGAGTCTTTGGGTTCCGGGGGGAGTATGGTCGCAAGTCTGAAACTTAAAGGAATTGACGGAAGGGCACCACCAGGTGTGGAGCGTGCGGCTTAATTTGACTCAACGCGGGGAATCTTACCAGGTCCGGACATAGCGACGATTGACAGACTGATAGCTCTTTCTTGATCATATGGGTAGTGGTGCATGGCCGTTCTTAGTTGGTGGAGTGATTTGTCTGGTTAATTCCGTTAACGAACGAGACTTCAGCTTGTTAACTAGTCGTGCCGAGGCCTCCTCGGCGCGCACTTCTTAGAGGGACTGCGGGCGTTCAGCCCGTGGAGGTTTGAGGCAATAACAGGTCTGTGATGCCCTTAGATGTTCTGGGCCGCACGCGCGCTACAATGGCGCATGCATCGAGCGCACCCCTGGCCGGAAGCGGCTAGGCAACCTTGCAGTATGCGTCGTGATGGGGATAGACCCTTGCAATTATCGGTCTCGAACGAGGAATACCTAGTAAGCGCACGTCATCAGCGTGCGCTGACTACGTCCCTGCCCTTTGTACACACCGCCCGTCGCTCCTACCGATAGAATGCTCCGGTGAAGCATTTGGATCGCGCCGCGCCCGGCGGGCAACCCCCGGGCACAGCATGAAAAGTCTG-------------------------------------------------------------------------------------------------------------------------------
>gi|670804401|gb|KJ577852.1|_Coscinodiscus_jonesianus_isolate_24VI12-1ACoscjones_18S_small_subunit_ribosomal_RNA_gene_partial_sequence
AGTCATATGCTTGTCTCAAAGATTAAGCCATGCATGTCTAAGTCTAATTGGATCTGACTATTGAAACTGTGAACTGCTCAATAAATCGGTTATAACCTAATTGATGATAATGCACTACTTGGATAACTGTAGTAATTCTAGAGCTAATACATGCGTAAAGTCCTGACCTTCGCAAGATGGGAGGGATGCAGTTATTAGATTTAAAGCCAACCCTCTTCTGAGGAAGTCTTGGTGATTCATGATAATCAAGTGGATTGTATGGTTTCATACTTGACAACACATCATTTGGGTTTCCGCCCTATCAGCTTTGGATGGTAGGGTATTGGCCTACCATGGCTTTAACGGGTGACGGATGGTTAGGGCTGGACCCCGGAGAGGGAGCCTGAGAAACGGCTACCACATCCAAGGAAGGCAGCAGGCGCGTAAATTACCCAATCCTGACACAGGGAGGTAGTGACAATACATAACAATGCTGGGCCTATCTAGGTCTGGCAATTGGAATGAGAACAATTTAAATCTCTTATCAAGGATCAATTGGAGGGCAAGTCTGGTGCCAGCAGCCGCGGTAATTCCAGCTCCAATAGCGTATATTAAAGTTGTTGTAGTTAAAAAGCTCGTAGTTGAATATCTGGTCGGAGCAGTCAGTCTGATACTTTGTATCAGAATTTGTATTGTCTCTGACCATCCTTGGGAGGAGCCTGTCTGGCATTAGGTTGTCGGGCAGGGGACTACCATCTTTTACTGTGAAGAAATTAGAGTGTTCAAAGCAGGCTTACGCTGTTGAATATATTAGCATGGAATAATAACATAGGACCTTGGGACTATTTTGTTGGTTTGTGTGCCATGGTAATGATTGATAGGGACAGTTGTGGGTATTTGTATTCCAATGTCAGAGGTGAAATTCTTGGATTTCTGGAAGACAAACTACTGCGAAAGCATTTACCAAGGATGTTTTCATTAATCAAGAACGAAAGTTAGGGGATCGAAGATGATTAGATACCATCGTAGTCTTAACCATAAACTATGCCGACTAGGGATTGGCAGGAGTTAATATGACCCTGTCAGCACCTTATGAGAAATCAAAGTCTTTGGGTTCCGGGGGGAGTATGGTCGCAAGTCTGAAACTTAAAGAAATTGACGGAAGGGCACCACCAGGAGTGGAGCCTGCGGCTTAATTTGACTCAACACGGGAAAACTCACCAGGTCCAGACATAGTGAGGATTGACAGATTGAGAGCTCTTTCTTGATTCTATGGGAGGTGGTGCATGGCCGTTCTTAGTTGGTGGATTGATTTGTCTGGTTAATTCCGTTAACGAACGAGACCCCTGCCTGCTAAATAGGTACACGAATGATTATTCATTCGCGAGACCTTCTTAGAGGGACTTCTGTTGACTAAACAGAGGAAGTTAGGGGCAATAACAGGTCTGTGATGCCCTTAGATGTCCTGGGCCGCACGCGTGCTACACTGATGCATTCAACAAGCTTATAGCCTTGGTCGAGAGGCCTGGGTAACCTTGTAAATGTGCATCATGATAGGGATAGATTATTGCAATTATTAATCTTGAACGAGGAATTCCTAGTAAATGTAGATCATCAATCTGCGTTGATTACGTCCCTGCCCTTTGTACACACCGCCCGTCGCACCTACCGATTGAATGGTCCGGTGAAGACTCGGGACTACTGTCATGGATTTTATCCATGATGGCAGGAACTTGTCTGAACCTTATCATTTAGAGGAAGGTGAAGTCGTAACAAGGTTCCC
>gi|354806040|gb|JN418596.1|_Pinnularia_neglectiformis_strain_Pin_706_F_18S_ribosomal_RNA_gene_partial_sequence
AGTCATACGCTCGTCTCAAAGATTAAGCCATGCATGTCTAAGTATAAATTTTTACTTTGAAACTGCGAATGGCTCATTATATAAGTTATAATTTATTTGATAGTCCCTTACTATTTGGATAACCGTAGTAATTCTAGAGCTAATACATGCGTAAATACCCTTCTGGGGTAGTATTTATTAGATGGAAGCCAACCCCTTTGGGGTGATGTGGTGATTCAAAATAAGCTTGCAGATCGCACGGCTTTGCCGGTGATGGATCATTCAAGTTTCTTCCCTATCAGCTTTGGACGGTAAGGTATTGGCTTACCGTGGCTTTAACGGGTAACGGAAAATTAGGGTTTGATTCCGGAGAGGGAGCCTGAGAGACGGCTACCACATCCAAGGAAGGCAGCAGGCGCGTAAATTACCCAATCTAGAAACTAGGAGGTAGTGACAATAAATAACGATGCTGGGCCTTTATAGGTCTGGCAATTGGAATGAGAACAATTTAAACCCCTTATCGAGGATCAATTGGAGGGCAAGTCTGGTGCCAGCAGCCGCGGTAATTCCAGCTCCAATAGCGTATATTAAAGTTGTTGCAGTTAAAAAGCTCGTAGTTGAATTTGTGGAGGTTTCCATGGTCCAAAATGTTTTGGTACTCTTGGGAACAGCCATCCTTGGGGGGAACCTGTGAGGCATTAGGTTGTTTTGCGGGGGATGCCCATCATTTACTGTGAAAAAATTAGAGTGTTCAAAGCAGGCTTATGCCATTGAATAGATTAGCATGGAATAATGAGATAGGACTTTGGTACTATTTTGTTGGTTTGTGCACCAGAGTAATGATTAATAGGGACAGTTGGGGGTATTCGTATTCCATTGTCAGAGGTGAAATTCTTGGATTTCTGGAAGACGAACTACTGCGAAAGCATTTACCAAGGATGTTTTCATTAATCAAGAACGAAAGTTAGGGGATCGAAGATGATTAGATACCATCGTAGTCTTAACCATAAACTATGCCGGTTAGGGATTGACAGGGTATCGTTACGTCTCTGTCAGCACCTTATGAGAAATCATTAAACTTTTGGGTTCCGGGGGGAGTATGGTCGCAAGGCTGAAACTTAAAGAAATTGACGGAAGGGCACCACCAGGAGTGGAGCCTGCGGCTTAATTTGACTCAACACGGGAAAACTTACCAGGTCCAGACATAGTGAGGATTGACAGATTGAGAGCTCTTTCTTGATTCTATGGGTGGTGGTGCATGGCCGTTCTTAGTTGGTGGAGTGATTTGTCTGGTTAATTCCGTTAACGAACGAGACCGCTGCCTGCTAAATAGTCCCATGAGTGTTCTATACTGATGAGGATTTCTTAGAGGGACGTGCATTCTATTAGATGCAGGAAGATAGCGGCAATAACAGGTCTGTGATGCCCTTAGATGTTCTGGGCCGCACGCGCGCTACACTGATGCATTCAACGAGTTTTTCCTTGACCGAGAGGCCTGGGCAATCTTTTGAATGTGCATCGTGATAGGGATAGATTATTGCAATTATTAATCTTGAACGAGGAATTCCTAGTAAACGCAGTTCATCAAACTGCATTGATTACGTCCCTGCCCTTTGTACACACCGCCCGTCGCACCTACCGATTGAGTGGTCCGGTGAAGCCTCGGGATTGTGACCAATGCCTTTGCTGGTGTTGGCTGCGAGAACTTGTCTAAACCTTATCACTT---------------------------------------------------------
>gi|125617055|gb|EF165132.1|_Uroglena_sp._CCMP2768_18S_ribosomal_RNA_gene_partial_sequence
CTCCAGTAGCATACGCTTGTCTCAAAGATTAAGCCATGCATGTCTAAGTATAAACAATTTTATACGTGAAACTGCGAATGGCTCATTATATCAGTTATAGTTTATTTGATGGTCATTGCTACTTGGATAACCGTAGTAATTCTAGAGCTAATACATGCATCAAACCCCAACTTCTGGAAGGGGTGTACTTATTAGATGGAAACCAATGCGGGGCAACCCGGAATTAGGTGATTCATAATAATTTTCGGATCGATCTTCGGATCGATGCATCATTCAAGTTTCTGCCCTATCAGCTTTGGATGGTAGGGTATTGGCCTACCATGGCATTAACGGGTAACGGAGAATTAGGGTTCGATTCCGGAGAGGGAGCCTGAGAAATGGCTACCACATCCAAGGAAGGCAGCAGGCGCGTAAATTACCCAATCCTGACACAGGGAGGTAGTGACAATAAATAACAATGTCGGGCTTTTCAAAGTCTGACAATTGGAATGAGAACAATTTAAATCCCTTATCGAGGATCAATTGGAGGGCAAGTCTGGTGCCAGCAGCCGCGGTAATTCCAGCTCCAATAGCGTATACTAAAGTTGTTGCAGTTAAAAAGCTCGTAGTTGAATTTCTGGCTTCGGACCACGGTCTGCCCCAAGGGGTAAGTACCAGTGGATCGGAGCCATCCTCGAGGAGAACATATCTGTCATTAAGTTGATGGGTATGGGAGCCTCGTCATTTACTGTGAGCAAAATAGAGTGTTCAAAGCAGGCTTATGCCGTTGAATACATTAGCATGGAATAATAAGATAGGACCTTGGTCTATTTTGTTGGTTAGTACTCCAAGGTAATGATTAATAGGGATAGTTGGGGGTATTCGTATTCAATTGTCAGAGGTGAAATTCTTGGATTTATGGAAGACGAACAACTGCGAAAGCATTTACCAAGGATGTTTTCATTAATCAAGAACGAAAGTTAGGGGATCGAAGATGATTAGATACCATCGTAGTCTTAACCATAAACTATGCCGACTAGGGATTGGTGGGTGTTATTTCCGACTCCATCAGCACCTTATGAGAAATCAAAGTCTTTGGGTTCCGGGGGGAGTATGGTCGCAAGGCTGAAACTTAAAGAAATTGACGGAAGGGCACCACCAGGAGTGGAGCCTGCGGCTTAATTTGACTCAACACGGGGAAACTTACCAGGTCCAGACATAGTGAGGATTGACAGATTGAGAGCTCTTTCTTGATTCTATGGGTGGTGGTGCATGGCCGTTCTTAGTTGGTGGAGTGATTTGTCTGGTTAATTCCGTTAACGAACGAGACCCCCGCCTGCTAAATAGTCACATTAATGCCTAGCATTGGTGTTGGCTTCTTAGAGGGACTTTCGGTGACTAATCGAAGGAAGTTGGGGGCAATAACAGGTCTGTGATGCCCTTAGATGTCCTGGGCCGCACGCGCGCTACACTGACACATGCAGCGAGTTTTCCTTGTCCGAAAGGTCTGGGTAATCTTGTAAATGTGTGTCGTGATAGGGATAGATTATTGCAATTATTAATCTTGAACGAGGAATTCCTAGTAAATGCGGGTCATCAGCTCGCGTTGATTACGTCCCTGCCCTTTGTACACACCGCCCGTCGCACCTACCGATTGAATGATTCGGTGAAACTTTCGGACTGCGATCAGGACGCTCTCGGGCGACCCGGTTGTGGGAAGTTATTTAAACCTCATCATTTAGAGGAAGGTGAAGTCGTAACAAGGTTTCCGTA----------
>gi|323690566|gb|GU935625.1|_Mallomonas_akrokomos_strain_Posan012608J_18S_ribosomal_RNA_gene_partial_sequence
CTGCCAGTAGCATACGCTTGTCTCAAAGATTAAGCCATGCATGTCTAAGTATAAACGATTCTATACTGTGAAACTGCGAATGGCTCATTATATCAGTTATAGTTTATTTGATGGTTCTTACTACATGGATAACCGTAGTAATTCTAGAGCTAATACATGCATCAAGCCCCGACTTCTGGAAGGGGTGTATTTATTAGATGGAAACCAATGCGGGGCAACCCGGTATCTGGTGATTCATAATAACTTTCGGATCGATCTTCGGATCGATGCATCATTCAAGTTTCTGCCCTATCAGCTTTGGATGGTAGGGTATTGGCCTACCATGGCTTTAACGGGTAACGGAGAATTAGGGTTCGATTCCGGAGAGGGAGCCTGAGAAATGGCTACCACATCCAAGGAAGGCAGCAGGCGCGTAAATTACCCAATCCTGACACAGGGAGGTAGTGACAATAAATAACAATGCCGGGCTTTTTAAGTTTGGCAATTGGAATGAGAACAATTTAAATCCCTTATCGAGGATCAATTGGAGGGCAAGTCTGGTGCCAGCAGCCGCGGTAATTCCAGCTCCAATAGCGTATACTAAAGTTGTTGCAGTTAAAAAGCTCGTAGTTGGATTTCTGGTCGTGGCAGCATGTCCGCCCCTCACGGGGTGTGTACTAGTTTCTGCGTCCATCCTCGAGGAGAACGTATCTGACATTCAGTTGTCGGGTACGGTATCCTTGTCATTTACTGTGAGCAAAATAGAGTGTTCAAAGCAGGCTTAGGCCGTTGAATATATTAGCATGGAATAATAAGATAAGACCTTGGTCTATTTTGTTGGTTTGTATTCCAAGGTAATGATTAATAGGGATAGTTGGGGGTATTCGTATTCAATTGTCAGAGGTGAAATTCTTGGATTTATGGAAGACGAACTACTGCGAAAGCATTTACCAAATATGTTTTCATTAATCAAGAACGAAAGTTAGGGGATCGAAGATGATTAGATACCATCGTAGTCTTAACCATAAACTATGCCGACTAGGGATTGGTGGACGTTTGTAACGACTCCATCAGCACCTTATGAGAAATCAAAGTCTTTGGGTTCCGGGGGGAGTATGGTCGCAAGGCTGAAACTTAAAGAAATTGACGGAAGGGCACCACCAGGAGTGGAGCCTGCGGCTTAATTTGACTCAACACGGGGAAACTTACCAGGTCCAGACATAGTGAGGATTGACAGATTGAGAGCTCTTTCTTGATTCTATGGGTGGTGGTGCATGGCCGTTCTTAGTTGGTGGAGTGATTTGTCTGGTTAATTCCGTTAACGAACGAGACCCCCGCCTGCTAAATAGTCATATCAATGCTTAGCATTGATGTTGGCTTCTTAGAGGGACTTTTGGTGACTAACCAAAGGAAGTTGGGGGCAATAACAGGTCTGTGATGCCCTTAGATGTCCTGGGCCGCACGCGCGCTACACTGACACACGCAACGAGTCTTCCTTGTCCGAAAGGTCCGGGTAATCTTGTAAATGTGTGTCGTGATAGGGATAGATTATTGCAATTATTAATCTTGAACGAGGAATTCCTAGTAAATGCGAGTCATCAGCTCGCGTTGATTACGTCCCTGCCCTTTGTACACACCGCCCGTCGCACCTACCGATTGAATGATTCGGTGAAAATCTCGGACTGTGGCTCGGACGCCTTCGGGCGACCTTGCTGTAGGAAGTTATTAAACCTCATCATTAGAGAAGG-----------------------------------
>gi|125617034|gb|EF165111.1|_Ochromonas_vasocystis_strain_CCMP2741_18S_ribosomal_RNA_gene_partial_sequence
TCTCAAAGATTAAGCCATGCATGTCTAAGTATAAGCAAATTTATACGTGAAACTGCGAATGGCTCATTACATCAGTTATAGTTTCTTTGATGGTCCTTGCTACTTGGATAACCGTAGTAACTCTAGAGCTAATACATGCATCAATCCCCGACTTCCTGGAAGGGGTGTACTTATTAGATGGAAACCAATGCGGGGCAACCCGGATTCTGGTGATTCATAATAATTATCGGATCGATCATTTGATCGATGCATCATTCAAGTTTCTGCCCTATCAGCTTTGGATGGTAGGGTATTGGCCTACCATGGCATTAACGGGTAACGGAGAATTAGGGTTCGATTCCGGAGAGGGAGCCTGAGAAATGGCTACCACATCCAAGGAAGGCAGCAGGCGCGTAAATTACCCAATCCTGACACAGGGAGGTAGTGACAATAAATAACAATGTCGGGCCTTCGGGTCTGACAATTGGAATGAGAACAATTTAAATCCCTTATCGAGGATCAATTGGAGGGCAAGTCTGGTGCCAGCAGCCGCGGTAATTCCAGCTCCAATAGCGTATACTAAAGTTGTTGCAGTTAAAAAGCTCGTAGTTGAATTTCTGACTTTGAGGCGCGGTCGGCCCCGTGTGGGTTTGTACCTGCGAATCGAGGTCATCCTCGAGGAATGCGTATCTGTCATTCAGTTGATGGGTACGAGTACCTCGTCATTTACTGTGAGCAAAATAGAGTGTTCAAAGCAGGCTTACGCCGTTGAATACATTAGCATGGAATAATAAGATAGGACCTTGGTCTATTTTGTTGGTTAGTACTCCAAGGTAATGATTAATAGGGACAGTTGGGGGTATTCGTATTCAATTGTCAGAGGTGAAATTCTTGGATTTATGGAAGACGAACTACTGCGAAAGCATTTACCAAGGATGTTTTCATTAATCAAGAACGAAAGTTAGGGGATCGAAGATGATTAGATACCATCGTAGTCTTAACCATAAACTATGCCGACTAGGGATTGGTGGTTGTTTTTTTGACTCCATCAGCACCTTATGAGAAATCAAAGTCTTTGGGTTCCGGGGGGAGTATGGTCGCAAGGCTGAAACTTAAAGAAATTGACGGAAGGGCACCACCAGGAGTGGAGCCTGCGGCTTAATTTGACTCAACACGGGGAAACTTACCAGGTCCAGACATAGTGAGGATTGACAGATTGAGAGCTCTTTCTTGATTCTATGGGTGGTGGTGCATGGCCGTTCTTAGTTGGTGGAGTGATTTGTCTGGTTAATTCCGTTAACGAACGAGACCCCCGCCTGCTAACTAGTCGCATCAATGCCTCGGCCTTGATGTCGGCTTCTTAGAGGGACTTTCGGTGACTAATCGAAGGAAGTTGGGGGCAATAACAGGTCTGTGATGCCCTTAGATGTCCTGGGCCGCACGCGCGCTACACTGACACATGCAGCGAGTCTTCCTTGGCCGAAAGGTCCGGGTAATCTTGTAAATGTGTGTCGTGATAGGGATAGATTATTGCAATTATTAATCTTGAACGAGGAATTCCTAGTAAATGCGGGTCATCAGCTCGCGTTGATTACGTCCCTGCCCTTTGTACACACCGCCCGTCGCACCTACCGATTGAATGATTCGATGAATTTTTCGGACTGTGATCAGGACGCCTCGGCGACTTGGTTGTGGGAAGTTATTTAAATCTCATCATTTAGAGGAAGGTGAAGTCGTAACAAGGTTTCCGTA-------------------------------
>gi|551363899|emb|HF549063.1|_Tessellaria_lapponica_partial_18S_rRNA_gene_strain_S_59.C4
TAGCATACGCTTGTCTCAAAGATTAAGCCATGCATGTCTAAGTATAAACGAATCTATACTGTGAAACTGCGAATGGCTCATTATATCAGTTATAGTTTATTTGATGATTCTTACTACATGGATAACCGTAGTAATTCTAGAGCTAATACATGCATCAAACCCCAACTCACGAAGGGGTGTATCTATTAGATGGAAACCAATGCGGGGCAACCCGGAATCTGGTGATTCATAATAACTTTCGGATCGATCTTCGGATCGATGCATCATTCAAGTTTCTGCCCTATCAGCTTTGGATGGTAGGGTATTGGCCTACCATGGCATTTACGGGTAACGGAGAATTAGGGTTCGATTCCGGAGAGGGAGCCTGAGAAATGGCTACCACATCCAAGGAAGGCAGCAGGCGCGTAAATTACCCAATCCTGACACAGGGAGGTAGTGACAATAAATAACAATGCCGGGCTTTTTTAAGTTTGGCAATTGGAATGAGAACAATTTAAATCCCTTATCGAGGATCAATTGGAGGGCAAGTCTGGTGCCAGCAGCCGCGGTAATTCCAGCTCCAATAGCGTATACTAAAGTTGTTGCAGTTAAAAAGCTCGTAGTTGAATTTCTGGTCGTGGCGATCGGTCCGCCTCTTTTGGGGTGTGTACCAGATTTCTGCGTCCATCCTCGGGGAGAACGCATCTGGCATTCAGTTGTCGGGTGTGGTATCCCCGTCATTTACTGTGAGCAAAATAGAGTGTTCAAAGCAGGCTTAGGCCGTTGAATACATTAGCATGGAATAATAAGATAGGACCTTGGTCTATTTTGTTGGTTTGCATTCCAAGGTAATGATTAATAGGGATAGTTGGGGGTATTCGTATTCAATTGTCAGAGGTGAAATTCTTGGATTTATGGAAGACGAACTACTGCGAAAGCATTTACCAAGGATGTTTTCATTAATCAAGAACGAAAGTTAGGGGATCGAAGATGATTAGATACCATCGTAGTCTTAACCATAAACTATGCCGACTAGGGATTGGTGGACGTTTGTTACGACTCCATCAGCACCTTATGAGAAATCAAAGTCTTTGGGTTCCGGGGGGAGTATGGTCGCAAGGCTGAAACTTAAAGAAATTGACGGAAGGGCACCACCAGGAGTGGAGCCTGCGGCTTAATTTGACTCAACACGGGGAAACTTACCAGGTCCAGACATAGTGAGGATTGACAGATTGAGAGCTCTTTCTTGATTCTATGGGTGGTGGTGCATGGCCGTTCTTAGTTGGTGGAGTGATTTGTCTGGTTAATTCCGTTAACGAACGAGACCCCCGCCTGCTAAATAGTTGGATTAATGCTTAGCATTGACGCTGGCTTCTTAGAGGGACTTTCGGTGACTAACCGAAGGAAGTTGGGGGCAATAACAGGTCTGTGATGCCCTTAGATGTCCTGGGCCGCACGCGCGCTACACTGACACACGCAACGAGTCCTCCTTGTCCGAAAGGTCCGGGTAATCTTGTAAATGTGTGTCGTGATAGGGATAGATTATTGCAATTATTAATCTTGAACGAGGAATTCCTAGTAAATGCGAGTCATCAGCTCGCGTTGATTACGTCCCTGCCCTTTGTACACACCGCCCGTCGCACCTACCGATTGAATGATTCGGTGAAAATTTCGGACTATGGCTGGGACGCCTTCGGGCGACTTAGTTGCAGGAAGTTGTTTAAACC--------------------------------------------------------
>gi|512134891|gb|JX178850.1|_Strombidium_sp._JG-2011a_clone_30_18S_ribosomal_RNA_gene_partial_sequence
AACCTGGTTGATCCTGCCAGTAGTCATATGCTTGTCTCAAAGACTAAGCCATGCATGTCTAAGTATAAGTGTTATACAGCGAAACTGCGAATGGCTCATTAAAACAGCTATAGTTTATTTGATAATCAAAGTTACATGGATAACCGTAGTAATTCTAGAGCTAATACATGCTGTGCGCCTGACTTTTTGGAAAGGCGGTATTTATTAGATAACAACCAATATTCCGTAGGTCTATCGTGGTGAGTCATAATAACTGATCGAATTGCAAAGCCTTTGGCTGCGATAAGTCATTCAAGTTTCTGCCCCATCAGCTGTAGATGGTAGTGTATTGGACTACCATGGCTTTCACGGGTAACGGAGGATTAGGGTTCGATTCCGGAGAGGGAGCCTGAGAAACGGCTACCACATCTAAGGAAGGCAGCAGGCGCGTAAATTACCCAATCCTGACTCAGGGAGGTAGTGACAAGAAATAACGAGCAGTGACATCTGTTACTGAATTGCAATGAGCCGAATTTACACCACTTAGTGAGGATCGATTGGAGGGCAAGTCTGGTGCCAGCAGCCGCGGTAATTCCAGCTCCAATAGCGTATATTAAAGTTGTTGCAGTTAAAAAGCTCGTAGTTGGACTTCTGGCAGGGCGCCGCGTGCCACATCGTGCGTACAAGGGCCCGGCCATCCTTCTGTAAACGTCGCGGACGTTCACTCGTCCGCGGTGGGACCAGTTAATTTACCTTGAGAAAATTAGAGTGTTTCAGGCAGGCGTAGCCGGAATACATTAGCATGGAATAATGGAATAGGACTTAGTCTCTTTGTTGGTTCGAGGGACTGGAGTAATGATTAATAGGGATAGTTGGGGGCATTAGTATTTATTAGCTAGAGGTGGAATTCTCTAATTTGATAAAGACTAACTTATGCGAAAGCATTTGCCAAGGATGTTTTCATTAATCAAGAACGAAAGTTAGGGGATCAAAGACGATCAGATACCGTCCTAGTCTTAACCATAAACTATGCCGACTCGGGATCGGGAGCGCGTGTTATCCGCTTTCGGCACCGTATGAGAAATCAAAGTCTTTGGGTTCTGGGGGGAGTATGGTCGCAAGGCTGAAACTTAAAGGAATTGACGGAAGGGCACCACCAGGCGTGGAGCTTGCGGCTCAATTTGACTCAACACGGGAAAACTTACCAGGTCCAGACATGATGAGGATTGACAGATTGATAGCTCTTTCTTGATTCTATGGGTGGTGGTGCATGGCCGTTCTTAGTTGGTGGAGTGATTTGTCTGGTTAATTCCGTTAACGAACGAGACCTTAGCCTGCTAACTAGTTAATCTAATTTGCATTGGACTTAGCTTCTTAGAGGGACTTTGTGAATCAAACACAAGGAAGTTTGAGGCAATAACAGGTCTGTGATGCCCTTAGATGTCCTGGGCCGCACGCGTGCTACACTGACGCTTGCAACGAGTACTTCCCGGCACCGAAAGGTAGCCGGTAATCAGCAATAGGCGTCGTGATGGGGATAGATCTTTGGAATTATGGATCTTGAACGAGGAATGCCTAGTAAGCGCAGGTCATTAGCCTGCGCTGATTAAGTCCCTGCCCTTTGTACACACCGCCCGTCGCTCCTACCGATTTCGAGTGGTCCGGTGAGCCTTTCGGACTGTGACGGTGCTCGACACCGACGCGGAAAGTCAGGCAAATCTTACTACTTAGAGGAAGGAGAAGTCGTAACAAGGTTTCCGTA---------------------
>gi|365824211|gb|HQ878601.1|_Togninia_vibratilis_strain_CBS_117115_18S_ribosomal_RNA_gene_partial_sequence
GATAGTACCTTACTACATGGATAACCGTGGTAATTCTAGAGCTAATACATGCTAAAAACCTCGACTTCGGAAGGGGTGTATTTATTAGATAAAAAACCAATGCCCTTCGGGGCTCCTTGGTGAATCATAATAACTTAACGAATCGCATGGCCTTGCGCCGGCGATGGTTCATTCAAATTTCTGCCCTATCAACTTTCGATGGTAGGATAGTGGCCTACCATGGTATCAACGGGTAACGGGGAATTAGGGTTCGACTCCGGAGAGGGAGCCTGAGAAACGGCTACCACATCCAAGGAAGGCAGCAGGCGCGCAAATTACCCAATCCCGACACGGGGAGGTAGTGACAATAAATACTGATACAGGGCTCTTTTGGGTCTTGTAATTGGAATGAGTACAATTTAAATCCCTTAACGAGGAACAATTGGAGGGCAAGTCTGGTGCCAGCAGCCGCGGTAATTCCAGCTCCAATAGCGTATATTAAAGTTGTTGCAGTTAAAAAGCTCGTAGTTGAACCTTGGGCCTGGCTGGCCGGTCCGCCTCACCGCGTGTACTGGTCCGGCCGGGCCTTTCCTTCTGGGGAACCTCATGCCCTTCACTGGGCGTGTTGGGGAACCAGGACTTTTACTTTGAAAAAATTAGAGTGTTCAAAGCAGGCCTTTGCTCGAATACATTAGCATGGAATAATAGAATAGGACGTGTGGTTCTATTTTGTTGGTTTCTAGGACCGCCGTAATGATTAATAGGGATAGTCGGGGGCATCAGTATTCAATCGTCAGAGGTGAAATTCTTGGATTGATTGAAGACTAACTACTGCGAAAGCATTTGCCAAGGATGTTTTCATTAATCAGTGAACGAAAGTTAGGGGATCGAAGACGATCAGATACCGTCGTAGTCTTAACCATAAACTATGCCGACTAGGGATCGGACGGTGTTAGTATTTTGACCCGTTCGGCACCTTACGAGAAATCAAAGTTTTTGGGTTCTGGGGGGAGTATGGTCGCAAGGCTGAAACTTAAAGAAATTGACGGAAGGGCACCACCAGGCGTGGAGCCTGCGGCTTAATTTGACTCAACACGGGGAAACTCACCAGGTCCAGACACAATAAGGATTGACAGATTGAGAGCTCTTTCTTGATTTTGTGGGTGGTGGTGCATGGCCGTTCTTAGTTGGTGGAGTGATTTGTCTGCTTAATTGCGATAACGAACGAGACCTTAACCTGCTAAATAGCCAGGCCCGCTTTGGCGGGTCGCCGGCTTCTTAGAGGGACTATCGGCTCAAGCCGATGGAAGTTTGAGGCAATAACAGGTCTGTGATGCCCTTAGATGTTCTGGGCCGCACGCGCGCTACACTGACAGAGCCAACGAGTTCATTTCCTTAGCCGAAAGGTTTGGGTAATCTTGTTAAACTCTGTCGTGCTGGGGATAGAGCATTGCAATTATTGCTCTTCAACGAGGAATGCCTAGTAAGCGCATGTCATCAGCATGCGTTGATTACGTCCCTGCCCTTTGTACACACCGCCCGTCGCTACTACCGATTGAATGGCTCGGTGAGGCCTTCGGACTGGCCCAGGGAGGTCGGCAACGACCACCCAGGGCCGGAAAGTTGGTCAAACCCGGTCATTTAGAGGAAGTAAAAGTCG---------------------------------------------------------------------------------------------------------------------------
>gi|283827990|gb|AY251093.2|_Cladosporium_cladosporioides_strain_STE-U_3682_18S_small_subunit_ribosomal_RNA_gene_partial_sequence
GTCTAAGTATAAGCAACTATACGGTGAAACTGCGAATGGCTCATTAAATCAGTTATCGTTTATTTGATAGTACCTTACTACATGGATAACCGTGGTAATTCTAGAGCTAATACATGCTAAAAACCTCGACTTCGGAAGGGGTGTATTTATTAGATAAAAAACCAATGCCCTTCGGGGCTCCTTGGTGAATCATAATAACTTAACGAATCGCATGGCCTTGCGCCGGCGATGGTTCATTCAAATTTCTGCCCTATCAACTTTCGATGGTAGGATAGTGGCCTACCATGGTATCAACGGGTAACGGGGAATTAGGGTTCGACTCCGGAGAGGGAGCCTGAGAAACGGCTACCACATCCAAGGAAGGCAGCAGGCGCGCAAATTACCCAATCCCGACACGGGGAGGTAGTGACAATAAATACTGATACAGGGCTCTTTTGGGTCTTGTAATTGGAATGAGTACAATTTAAATCCCTTAACGAGGAACAATTGGAGGGCAAGTCTGGTGCCAGCAGCCGCGGTAATTCCAGCTCCAATAGCGTATATTAAAGTTGTTGCAGTTAAAAAGCTCGTAGTTGAACCTTGGGCCTGGCTGGCCGGTCCGCCTCACCGCGTGTACTGGTCCGGCCGGGCCTTTCCTTCTGGGGAACCTCATGCCCTTCACTGGGCGTGTTGGGGAACCAGGACTTTTACTTTGAAAAAATTAGAGTGTTCAAAGCAGGCCTTTGCTCGAATACATTAGCATGGAATAATAGAATAGGACGTGTGGTTCTATTTTGTTGGTTTCTAGGACCGCCGTAATGATTAATAGGGATAGTCGGGGGCATCAGTATTCAATCGTCAGAGGTGAAATTCTTGGATTGATTGAAGACTAACTACTGCGAAAGCATTTGCCAAGGATGTTTTCATTAATCAGTGAACGAAAGTTAGGGGATCGAAGACGATCAGATACCGTCGTAGTCTTAACCATAAACTATGCCGACTAGGGATCGGACGGTGTTAGTATTTTGACCCGTTCGGCACCTTACGAGAAATCAAAGTTTTTGGGTTCTGGGGGGAGTATGGTCGCAAGGCTGAAACTTAAAGAAATTGACGGAAGGGCACCACCAGGCGTGGAGCCTGCGGCTTAATTTGACTCAACACGGGGAAACTCACCAGGTCCAGACACAATAAGGATTGACAGATTGAGAGCTCTTTCTTGATTTTGTGGGTGGTGGTGCATGGCCGTTCTTAGTTGGTGGAGTGATTTGTCTGCTTAATTGCGATAACGAACGAGACCTTAACCTGCTAAATAGCCAGGCCCGCTTTGGCGGGTCGCCGGCTTCTTAGAGGGACTATCGGCTCAAGCCGATGGAAGTTTGAGGCAATAACAGGTCTGTGATGCCCTTAGATGTTCTGGGCCGCACGCGCGCTACACTGACAGAGCCAACGAGTTCATTTCCTTAGCCGAAAGGTTTGGGTAATCTTGTTAAACTCTGTCGTGCTGGGGATAGAGCATTGCAATTATTGCTCTTCAACGAGGAATGCCTAGTAAGCGCATGTCATCAGCATGCGTTGATTACGTCCCTGCCCTTTGTACACACCGCCCGTCGCTACTACCGATTGAATGGCTCGGTGAGGCCTTCGGACTGGCCCAGGGAGGTCGGCAACGACCACCCAGGGCCGGAAAGTTGGTCAAACCCGGTCATTTAGAGGAAGTAAAAGTCGTAACAAGGTCTCCGTA------------------------------------------
>gi|13194561|gb|AF300283.1|_Chilodonella_uncinata_clone_3_18S_small_subunit_ribosomal_RNA_gene_partial_sequence
GCATATGCTTTCCTCCTGGAGATTAAGCCATGCATGTCTAAGTATAAGTTATATACGGCGAAACTGCGAATGGCTCATTAAAACAGTTATAATCTATTTGATAATGTTCTTATATGGATAACCATTGGGAAACTATGGCTAATACATGCTCAACAGCTTCGGTTGTATTTATTAGTTTTGATCAGTCTTGTACTGTGAGGAGTCATAATAACTGATCGGAGCGCACTAGTGTGCGCTAAATCTTTCGAGTTTCTGCCCTATCAGATCGTTGGTAGTGTATTGGACTACCATGTCTATCACGGGTAACGGAGAATTAGGGTTCGATTCCGGAGAGGGAGCCTGAGAAATGGCTACCACAGCTACGGTAGGCAGCAGGTGCGTAAATTACCCAATCCAAATTCTGGAAGGTAGTTACAGGAAATTTGTTGCGCGTGATTTATCACCGACACAACCGAACACATTTAAGCATTGTGTGTTTAATTGGAGGGCAAGTTTGGTGCCAGCAGCCGCGGTAATTCCAACTCCAAGAGTGTATCTTAATGTTGCTGCAGTTAAAAAGCTCGTAGTTGAATTTCTGAAGATGGGAGAAGCTCACGCGGATCCCGTCTTCATCCGCTCGGAGAGGCTAGGGAACTTTAATCGGGACTCTAGATGACCCAGCATTTTACTTTGAAGAAATTAGAGTGTTCATGGCAGGCCTTGCTTGCATAAATTAGCATGGAATAATGGAATAAGACTAGTCTGTTTTATTGGTTGACAGAATAGTAATGATTAACAGGGACAGTCGGGGGCATTCGTACTCAGTGGCCAGAGGTGAAATTCTTAGACTCGCTGAAGACGCACTAATGCGAAAGCATTTGCCAAGGATGTTTTCATTAATCAAGAACGAAAGTTAGGGGATCAAAGACGATTAGATACCGTCGTAGTCCTAGCCATAAACTATACCGACTAACGATTGGTGTGCCATAACACATCAGGAGTTAATGAGAAATCAAAGTCTTTGGGTTCTGGGGGGAGTATGGTCGCAAGGCTGAAACTTAAAGGAATTGACGGAAGGGCACCACCAGGAGTGGAGCCTGCGGCTCAATTTGATTCAACACGGGNAANCTTACCAGGGCAAGNCCTTAGAAGGATTGACAGATTGATAGCTCTTTCTTGATTTGAGGGATGGTGGTGCATGGCCGTTCTTAGTTCGTGGAGTGATCTGTTTGGTTAATTCCCTAAACGAACGAGACCTTAACCTGCTAACCTAGACGCGGTGATCAATTCGCCGTTGTGCTTCTTAGAGGGACTATGCGTTCAAAGCGCATGGAAGTTTGAGGCAATAACAGGTCAGTGATGCCCTTAGACGTCCTGGGCCGCACGTGTGCTACACTGATGCATTCAGCAAGTACTATCCTAACCCGAAAGGGGCTGGGTAATCTTCACAATATGCATCGTGCTTGGGATTGATCTTTGCAATTATGGATCATGAACGAGGAATTCCTAGTAAGTGCAAGTCATCATCTTGTACTGATTACGTCCCTGCCCTTTGTACACACCGCCCGTCGCTCCTACCGATTGAGTGATCCGGTGAATTTTCTGGACTTCTGGTTCATGCCAGGGAGGAAGTTAAGTAAACCTTATCACTTAGAGGAAGGAGAAGTCGTAACAAGGTTTCCC----------------------------------------------------------------------------------------------------
>gi|134021800|gb|EF023150.1|_Eimeriidae_environmental_sample_clone_Amb_18S_438_18S_ribosomal_RNA_gene_partial_sequence
CTGGTTGATCCTGCCAGTAGCATATGCTTTCCTCCTGGAGATTAAGCCATGCAAGTCTAAGTATAAGTCATATACGGCGAAACTGCGAACGGCTCATTAAAACAGTTATAATTTATTTGATAATGTTCTTTATATGGATAACCATTTTGGGAAACTATGGCTAATACATGCTTAAAGACCTCCGGGTTGTATTTATTAGTTTTGACCAATCTTAGATTGTGATGAGTCATAATAACTGATCGAAGCGCACTTGTGTGCGCTAAATCTTTCAAGTATCTGCCCTATCAGATTGTTGGTAGTGTATTGGACTACCAAGTCGATCACGGGTAACGGAGAATTAGGGTTCGATTCCGGAGAGGGAGCCTGAGAAACGGCTACCACAGCTACGGTAGGCAGCAGGTGCGTAAATTACCCAATCTAAAATCTAGAAGGTAGTTACAGGAAATTTGTTGCATGGGGTTCTACCCCAGACACAAACGAACACATGTAAGTATTGTGTGTTTAATTGGAGGGCAAGTTTTGGTGCCAGCAGCCGCGGTAATTCCAACTCCAAGAGTGTATCTTAATGTTGCTGCAGTTAAAAAGCTCGTAGTTGAACCTCTGGCTAGTGAAGACCCTCAGGGGTGATTCGCTAGTCATCCGCTCGGAGAAGCAGTATTTCCGTCAAAAGTTTTACTGTAGACCCAGCATTTTACTTTGAAGAAATTAGAGTGTTCCTGGCAGGCTTAGCTTGCATATATTAGCATGGAATAATGGAATAGGACCTTGTCTGTTTTATTGGTTGACAGATAGGTAATGATTAACAGGGACAGTCGGGGGCATTCGTACTCAGTGGCTAGAGGTGAAATTCTTAGATTCGCTGAAGACGAACTAATGCGAAAGCATTTGCCAAGGATGTTTTCATTAATCAAGAACGAAAGTTAGGGGATCAAAGACGATTAGATACCGTCGTAGTCCTAGCCATAAACTATACCGACTAGGGATTGGTGTGGGTCATAATCCATATCAGCACCTAATGAGAAATCAAAGTCTTTGGGTTCTGGGGGGAGTATGGTCGCAAGGCTGAAACTTAAAGGAATTGACGGAAGGGCACCACCAGGAGTGGAGCCTGCGGCTTAATTTGATTCAACACGGGGAAACTTACCAGGGCAAGACCTTAGAAGGATTGACAGATTGATAGCTTTTTCTTGATTTGAGGGATGGTGGTGCATGGCCGTTCTTAGTTCGTGGAGTGATTTGTCTGGTTAATTCCCTTAACGAACGAGACCTTAACCTGCTAACCTAGACGCGGTTATCTTTTAGCCGTTGTGCTTCTTAGAGGGACTATGCGTCAAAAAATGCATGGAAGTTTGAGGCAATAACAGGTCAGTGATGCCCTTAGACGTCCTGGGCCGCACGTGTGCTACACTGGTACGTTCAGCAAGTTCTAACCTAACCCGATAGGGGCTGGGTAATCTTCATAATACGTACCGTGCTTGGGATTGATCTTTGCAATTATGGATCATGAACGAGGAATTCCTAGTAAGTGCAAGTCATCATCTTGTACTGATTACGTCCCTGCCCTTTGTACACACCGCCCGTCGCTCCTACCGATTGAGTGATCCGGTGACTTTCTGGACTTCTGGTTAACGCCGAGGAGGAAGTTACGTAAACCTTATCACTTAGAGGAAGGAGAAGTCGTAACAAGTTTCCGTA-------------------------------------------------------------------
>gi|383513809|gb|JN867018.1|_Trochochilodon_flavus_isolate_PHB09090301_small_subunit_ribosomal_RNA_gene_partial_sequence
AACCTGGTTGATCCTGCCAGTAGCATATGCTTATCTTGGAGATTAAGCCATGCATGTCTCAGTATAAGTTATATACGGCGAAACTGCGAATGGCTCATTAAAACAGTTATAGTTTATTTGATGATGTTTTTATATGGATAACCGTTGGGAAACCAGAGCTAATACATGCTTAAAGGCCGCAAGGCTGTATTTATTAGTTTTAAACCATTGGCTTCGGCCTATGTGTGGAATCATAATAACTGATCGGAGCGCACTAGTGTGAGCTAAATCTTTCAAGTTTCTGCCCTATCAGCTTCCGATGGTAGTGTATTGGACTACCATGGCGATCACGGGTAACGGAGAATTAGGGTTCGATTCCGGAGAGGGAGCCTGAGAAACGGCTACCACATCTATGGAAGGCAGCAAGCGCGTAAATTACCCAATCCTGACTAAGGAAGGTAGTTACAAGAAATGTGATATTAGCACTACGTGCTAATGTTCAATTGGGTTGAATATAAACCTTTCTTCTATATATTGGAGGGCAAGTCTGGTGCCAGCAGCCGCGGTAACTCCAGCTCCAATAGTGTATTTTAACGTTGTTGCAGTTAAAAAGCTCGTAGTTGAATTTATTGCTAGGGTGGGCTCCATTCGAGGAGCATTATCCCTCGGCAATCCGCTTGGGAACCGGGTGCGTCATTCTTGGCAGCTCGTGGAACAGGCATTTTACTTTGAAGAAATTAGAGTGTTCCAGGCAGGCTATGCTTGAATACATCAGCATGGAATAATGGAAAAGGATTCGTCCATTTTATTGGTTATTGGATGAATAATGATTAACAGGGACAGTTGGGGGCACTCGTACTGGGCGGTCAGAGGTGAAATTCTAATTCGCTCAAGACGAACTAATGCGAAAGCATTTGCCAAGGATGTTTTCATTAATCAAGAACGAAAGTTAGGGTATCAAAGACGATTAGATACCGTCGTAGTCCTAACTATAAACTATACCGACTAGGGATTGGCAGGGTATGACCCTGTCAGCACCTAATGAGAAATCAAAGTCTTTGGGTTCTGGGGGGAGTATGGTCGCAAGGCTGAAACTTAAAGGAATTGACGGAAGGGCACCACCAGGAGTGGAGCCTGCGGCTCAATTTGACCTAACACGGGGAAACTTACCAGGGCCAGACTCTAACATGATTGACAGATTGATAGCTCTTTCTTGATTTGGAGGATGGTGGTGCATGGCCGTTCTTAGTTGGTGGAGTGATTTGTCAGGTTAATTCCCTTAACAGACGAGACCTTAACCTACTAATCTAGGCGCTCTGATCATTTCGGGGTTGCCTTCTTAGAGGGACTACGTGCTCAAAGCACGTTGGAAGTTTGAGGCAATAACAGGTCCGTGATGCCCTTAGATGTCCTGGGCCGCACGCGTGCTACACTGACTCGCGCAACAAGCTTCTCCTAGCCCGAAAGGGACTGGGAAATCTTTATAATACGAGTCGTGCTAGGGATTGATCTTTGCAATTCTGGATCATGAACGAGGAATTCCTAGTAAGCATAAGTCATCATCTTGTGCTGATTACGTCCCTGCCCTTTGTACACACCGCCCGTCGCTCCTACCGATTGAATGGTCCGGTGAACTTTTTGGACTTATGATTATGTCACGAGGAAGTTAAGTAAACCTTATCATTTAGAGGAAGGAGAAGTCGTAACAAGGTTTCCGTA----------------------------------------------------------------
